# Supplementary material for: A 2-decade bibliometric analysis of epigenetics of cardiovascular disease: from past to present
Source: Clin Epigenetics. 2023 Nov 25;15:184. doi: 10.1186/s13148-023-01603-9 (PMC10676610; doi:10.1186/s13148-023-01603-9)
Supplement: Supplementary file 2 — Additional file 2. Table S1: Detailed information on the major clusters extracted from the co-citation networks of references (2000–2022, 2017–2022, and 2022). [file 13148_2023_1603_MOESM2_ESM.xlsx]

## Sheet: Sheet1
Supplementary Table S1. Detailed information on the major clusters extracted from the co-citation networks of references (2000–2022, 2017–2022, and 2022).
Cluster ID	Size	Silhouette score	Mean (Year)	Top three extracted terms based on keywords (Log-likelihood ratio algorithm; p-level)	Representative reference
0	223	0.919	2015	lncrna (234.35, 1.0E-4); long noncoding rna (174.37, 1.0E-4); long non-coding rna (131.21, 1.0E-4); microrna (69.41, 1.0E-4); long noncoding rnas (67.63, 1.0E-4)	CLAUDIO, IACONETTI (2013.0) Non-coding rnas: the "dark matter" of cardiovascular pathophysiology. INTERNATIONAL JOURNAL OF MOLECULAR SCIENCES, V14, P32 DOI 10.3390/ijms141019987.
1	209	0.908	2011	atherosclerosis (87.9, 1.0E-4); microrna (79.29, 1.0E-4); micrornas (44.94, 1.0E-4); angiogenesis (35.24, 1.0E-4); abca1 (33.72, 1.0E-4)	GIANLUIGI, CONDORELLI (2014.0) Micrornas in cardiovascular diseases current knowledge and the road ahead. JOURNAL OF THE AMERICAN COLLEGE OF CARDIOLOGY, V63, P11 DOI 10.1016/j.jacc.2014.01.050
2	198	0.894	2005	microrna (48.31, 1.0E-4); gene silencing (25.01, 1.0E-4); dicer (24.96, 1.0E-4); exosomes (19.07, 1.0E-4); rt-pcr (19.05, 1.0E-4)	REENA, V KARTHA (2010.0) Micrornas in cardiovascular diseases: biology and potential clinical applications. JOURNAL OF CARDIOVASCULAR TRANSLATIONAL RESEARCH DOI 10.1007/s12265-010-9172-z
3	167	0.947	2016	exosomes (579.12, 1.0E-4); extracellular vesicles (390.33, 1.0E-4); exosome (167.95, 1.0E-4); mesenchymal stem cells (68.49, 1.0E-4); microvesicles (62.03, 1.0E-4)	LESCA, M HOLDT (2018.0) Molecular roles and function of circular rnas in eukaryotic cells. CELLULAR AND MOLECULAR LIFE SCIENCES, V75, P28 DOI 10.1007/s00018-017-2688-5
4	159	0.923	2012	biomarker (136.6, 1.0E-4); biomarkers (84.05, 1.0E-4); circulating microrna (53.63, 1.0E-4); acute myocardial infarction (48.39, 1.0E-4); microrna (46.67, 1.0E-4)	AMIT, KISHORE (2014.0) Novel insights into mirna in lung and heart inflammatory diseases. MEDIATORS OF INFLAMMATION DOI 10.1155/2014/259131
5	153	0.907	2008	microrna (62.82, 1.0E-4); exosomes (33.08, 1.0E-4); hypertrophy (31.29, 1.0E-4); cardiac hypertrophy (25.72, 1.0E-4); atherosclerosis (25.57, 1.0E-4)	J, DAVID PORT (2010.0) Role of micrornas in cardiovascular disease: therapeutic challenges and potentials. JOURNAL OF CARDIOVASCULAR PHARMACOLOGY, V56, P10 DOI 10.1097/FJC.0b013e3181f605b6
6	133	0.983	2016	circular rna (289.9, 1.0E-4); circular rnas (180.44, 1.0E-4); circrna (159.39, 1.0E-4); circrnas (70.94, 1.0E-4); microrna (46.63, 1.0E-4)	LIJUN, WANG (2018.0) Circular rnas in cardiovascular diseases. CIRCULAR RNAS: BIOGENESIS AND FUNCTIONS Advances in Experimental Medicine and Biology, V1087, P14 DOI 10.1007/978-981-13-1426-1_15
7	129	0.981	2002	myocardin (54.5, 1.0E-4); rna interference (38.66, 1.0E-4); serum response factor (31.95, 1.0E-4); microrna (23.69, 1.0E-4); sirna (23.11, 1.0E-4)	M, MIANO (2003.0) Serum response factor: toggling between disparate programs of gene expression. JOURNAL OF MOLECULAR AND CELLULAR CARDIOLOGY, V35, P17 DOI 10.1016/S0022-2828(03)00110-X
8	122	0.887	2012	atrial fibrillation (45.94, 1.0E-4); microrna (32.01, 1.0E-4); cardiac fibrosis (26.4, 1.0E-4); exercise training (24.7, 1.0E-4); fibrosis (20.96, 1.0E-4)	HONGJIANG, WANG (2017.0) The role of micrornas in heart failure. BIOCHIMICA ET BIOPHYSICA ACTA-MOLECULAR BASIS OF DISEASE, V1863, P12 DOI 10.1016/j.bbadis.2016.11.034
9	120	0.939	2011	regeneration (61.99, 1.0E-4); direct reprogramming (61.94, 1.0E-4); reprogramming (61.7, 1.0E-4); epigenetics (57.27, 1.0E-4); transdifferentiation (56.35, 1.0E-4)	PANKAJ, CHATURVEDI (2014.0) Epigenetic mechanisms underlying cardiac degeneration and regeneration. INTERNATIONAL JOURNAL OF CARDIOLOGY, V173, P11 DOI 10.1016/j.ijcard.2014.02.008
10	105	0.991	2005	fetal programming (59.91, 1.0E-4); nutrition (41.72, 1.0E-4); epigenetics (39.52, 1.0E-4); microrna (33.02, 1.0E-4); maternal diet (24.75, 1.0E-4)	C, JUNIEN (2005.0) Nutritional epigenomics of metabolic syndrome. M S-MEDECINE SCIENCES DOI 10.1051/medsci/2005214396
11	80	0.974	2015	dna methylation (296.76, 1.0E-4); epigenetic clock (115.9, 1.0E-4); aging (113.48, 1.0E-4); microrna (98.18, 1.0E-4); epigenetics (81.26, 1.0E-4)	SUOWEN, XU (2019.0) Targeting epigenetics and non-coding rnas in atherosclerosis: from mechanisms to therapeutics. PHARMACOLOGY & THERAPEUTICS, V196, P29 DOI 10.1016/j.pharmthera.2018.11.003
12	72	0.952	2018	cardiac fibrosis (53.16, 1.0E-4); fibrosis (29.74, 1.0E-4); myocardial infarction (21.25, 1.0E-4); fibroblast (20.39, 1.0E-4); cardiac fibroblasts (20.39, 1.0E-4)	BOHAO, LIU (2021.0) Cell type-specific microrna therapies for myocardial infarction. SCIENCE TRANSLATIONAL MEDICINE DOI 10.1126/scitranslmed.abd0914
13	69	0.995	1999	homocysteine (24.07, 1.0E-4); folate (20.26, 1.0E-4); folic acid (20.26, 1.0E-4); thymidylate synthase (12.01, 0.001); 1298a > c (12.01, 0.001)	B, VAN DEN VEYVER (2002.0) Genetic effects of methylation diets. ANNUAL REVIEW OF NUTRITION, V22, P28 DOI 10.1146/annurev.nutr.22.010402.102932
14	57	0.971	2008	dna methylation (55.34, 1.0E-4); histone modifications (43.91, 1.0E-4); epigenetics (40.68, 1.0E-4); anril (37.19, 1.0E-4); line-1 (37.19, 1.0E-4)	LESCA, M HOLDT (2012.0) Recent studies of the human chromosome 9p21 locus, which is associated with atherosclerosis in human populations. ARTERIOSCLEROSIS THROMBOSIS AND VASCULAR BIOLOGY, V32, P11 DOI 10.1161/ATVBAHA.111.232678
15	38	0.986	2018	epitranscriptomics (76.85, 1.0E-4); diabetic cardiomyopathy (66.86, 1.0E-4); mettl3 (55.84, 1.0E-4); fto (55.84, 1.0E-4); rna methylation (48.85, 1.0E-4)	CHARLES, P RABOLLI (2022.0) M(6)a rna methylation: a dynamic regulator of cardiac muscle and extracellular matrix. CURRENT OPINION IN PHYSIOLOGY DOI 10.1016/j.cophys.2022.100561
16	20	0.998	2018	inclisiran (168.61, 1.0E-4); pcsk9 (71.9, 1.0E-4); evolocumab (71.9, 1.0E-4); alirocumab (71.9, 1.0E-4); bempedoic acid (47.88, 1.0E-4)	CLARICE, GARERI (2022.0) Antisense oligonucleotides and small interfering rna for the treatment of dyslipidemias. JOURNAL OF CLINICAL MEDICINE DOI 10.3390/jcm11133884
17	10	0.995	2019	risk factors (14.46, 0.001); congenital heart defect (10.7, 0.005); dna methylation (10.19, 0.005); pathogenesis (9.86, 0.005); sepsis (9.25, 0.005)	STEFANO, CAGNIN (2022.0) Monoamine oxidase-dependent pro-survival signaling in diabetic hearts is mediated by mirnas. CELLS DOI 10.3390/cells11172697
25	5	1	2009	cerebral ischemia (27.99, 1.0E-4); stroke (22.68, 1.0E-4); angioneurogenesis (11.53, 0.001); brain ischemia (11.53, 0.001); risk factor (11.53, 0.001)	YI-BING, OUYANG (2013.0) Micrornas: innovative targets for cerebral ischemia and stroke. CURRENT DRUG TARGETS, V14, P12 DOI 10.2174/138945013804806424
Cluster ID	Size	Silhouette score	Mean (Year)	Top three extracted terms based on keywords (Log-likelihood ratio algorithm; p-level)	Representative reference
0	147	0.929	2016	exosomes (421.4, 1.0E-4); extracellular vesicles (291.44, 1.0E-4); exosome (95.91, 1.0E-4); microvesicles (57.5, 1.0E-4); stem cells (53.15, 1.0E-4)	ANINDITA, DAS (2018.0) Deciphering non-coding rnas in cardiovascular health and disease. FRONTIERS IN CARDIOVASCULAR MEDICINE DOI 10.3389/fcvm.2018.00073
1	143	0.904	2016	lncrna (70.06, 1.0E-4); long non-coding rna (52.16, 1.0E-4); long noncoding rna (49.14, 1.0E-4); apoptosis (44.98, 1.0E-4); exosomes (36.24, 1.0E-4)	LESCA, M HOLDT (2019.0) Long noncoding rnas in cardiovascular disease. GENETIC CAUSES OF CARDIAC DISEASE Cardiac and Vascular Biology DOI 10.1007/978-3-030-27371-2_7
2	127	0.977	2016	circular rna (185.86, 1.0E-4); circular rnas (116.22, 1.0E-4); circrna (81.49, 1.0E-4); circrnas (41.81, 1.0E-4); mirna sponge (40.41, 1.0E-4)	LIJUN, WANG (2018.0) Circular rnas in cardiovascular diseases. CIRCULAR RNAS: BIOGENESIS AND FUNCTIONS Advances in Experimental Medicine and Biology, V1087, P14 DOI 10.1007/978-981-13-1426-1_15
3	72	0.996	2016	dna methylation (299.03, 1.0E-4); aging (98.23, 1.0E-4); epigenetics (81.82, 1.0E-4); epigenetic clock (79.78, 1.0E-4); microrna (46.37, 1.0E-4)	SUOWEN, XU (2019.0) Targeting epigenetics and non-coding rnas in atherosclerosis: from mechanisms to therapeutics. PHARMACOLOGY & THERAPEUTICS, V196, P29 DOI 10.1016/j.pharmthera.2018.11.003
4	63	0.961	2016	atherosclerosis (68.73, 1.0E-4); long noncoding rna (33.02, 1.0E-4); lncrna (32.42, 1.0E-4); miat (21.53, 1.0E-4); lncrnas (18.86, 1.0E-4)	VIOREL, SIMION (2019.0) Lncrnas in vascular biology and disease. VASCULAR PHARMACOLOGY, V114, P12 DOI 10.1016/j.vph.2018.01.003
5	61	0.95	2016	regeneration (42.57, 1.0E-4); cell cycle (36.41, 1.0E-4); cardiomyocyte proliferation (33.73, 1.0E-4); heart regeneration (30.06, 1.0E-4); cardiac regeneration (22.67, 1.0E-4)	ROBIN, VERJANS (2017.0) Mirna deregulation in cardiac aging and associated disorders. MIRNAS IN AGING AND CANCER International Review of Cell and Molecular Biology, V334, P57 DOI 10.1016/bs.ircmb.2017.03.004
6	59	0.96	2013	mir-29a (18.9, 1.0E-4); cardiac fibrosis (14.81, 0.001); mir-155 (13.09, 0.001); skeletal muscle (13.09, 0.001); mitochondria (12.67, 0.001)	ROBIN, VERJANS (2017.0) Mirna deregulation in cardiac aging and associated disorders. MIRNAS IN AGING AND CANCER International Review of Cell and Molecular Biology, V334, P57 DOI 10.1016/bs.ircmb.2017.03.004
7	56	0.972	2014	heart failure (50.77, 1.0E-4); prognosis (46.85, 1.0E-4); biomarkers (32.46, 1.0E-4); meta-analysis (31.54, 1.0E-4); biomarker (29.03, 1.0E-4)	CHRISTIAN, SCHULTE (2017.0) Micrornas in cardiovascular disease - clinical application. CLINICAL CHEMISTRY AND LABORATORY MEDICINE, V55, P18 DOI 10.1515/cclm-2016-0576
8	56	0.953	2014	atherosclerosis (51.98, 1.0E-4); microrna (26.4, 1.0E-4); platelet (21.63, 1.0E-4); restenosis (16.21, 1.0E-4); shear stress (16.21, 1.0E-4)	BENOIT, LAFFONT (2017.0) Micrornas in the pathobiology and therapy of atherosclerosis. CANADIAN JOURNAL OF CARDIOLOGY, V33, P12 DOI 10.1016/j.cjca.2017.01.001
9	24	0.989	2018	rna methylation (48.26, 1.0E-4); epitranscriptomics (39.33, 1.0E-4); m6a (32.13, 1.0E-4); rna modification (32.13, 1.0E-4); n6-methyladenosine (32.13, 1.0E-4)	ZUJIE, XU (2022.0) Emerging roles and mechanism of m6a methylation in cardiometabolic diseases. CELLS DOI 10.3390/cells11071101
10	23	0.98	2017	cardiac fibrosis (86.75, 1.0E-4); cardiac fibroblasts (40.67, 1.0E-4); fibrosis (32.4, 1.0E-4); myocardial fibrosis (17.09, 1.0E-4); fibroblast (13.99, 0.001)	BOHAO, LIU (2021.0) Cell type-specific microrna therapies for myocardial infarction. SCIENCE TRANSLATIONAL MEDICINE DOI 10.1126/scitranslmed.abd0914
11	20	0.997	2018	inclisiran (147.69, 1.0E-4); pcsk9 (62.94, 1.0E-4); sirna (62.94, 1.0E-4); alirocumab (62.94, 1.0E-4); evolocumab (62.94, 1.0E-4)	CLARICE, GARERI (2022.0) Antisense oligonucleotides and small interfering rna for the treatment of dyslipidemias. JOURNAL OF CLINICAL MEDICINE DOI 10.3390/jcm11133884
12	14	0.992	2013	transdifferentiation (28.7, 1.0E-4); direct cardiac reprogramming (20.44, 1.0E-4); direct reprogramming (19.11, 1.0E-4); cellular reprogramming (15.31, 1.0E-4); transcription factor (13.6, 0.001)	ANDREA, GHIROLDI (2017.0) Regenerating the human heart: direct reprogramming strategies and their current limitations. BASIC RESEARCH IN CARDIOLOGY DOI 10.1007/s00395-017-0655-9
13	10	0.994	2019	risk factors (12.47, 0.001); mirna (10.13, 0.005); apoptosis (9.4, 0.005); dna methylation (9.3, 0.005); congenital heart defect (8.74, 0.005)	STEFANO, CAGNIN (2022.0) Monoamine oxidase-dependent pro-survival signaling in diabetic hearts is mediated by mirnas. CELLS DOI 10.3390/cells11172697
23	3	1	2016	atrial fibrillation (41.01, 1.0E-4); laboratory diagnostics (10.57, 0.005); mmps (10.57, 0.005); cardiac autonomic nervous system (10.57, 0.005); microrna-1 (10.57, 0.005)	GRAZYNA, SYGITOWICZ (2021.0) A review of the molecular mechanisms underlying cardiac fibrosis and atrial fibrillation. JOURNAL OF CLINICAL MEDICINE DOI 10.3390/jcm10194430
43	2	0.993	2018	as (20.66, 1.0E-4); microrna-450b-5p (10.31, 0.005); pirnas (10.31, 0.005); long non-coding rna small nucleolar rna host gene 1 (10.31, 0.005); linc-ror (10.31, 0.005)	XIANG-FENG, BAI (2021.0) Roles of noncoding rnas in the initiation and progression of myocardial ischemia-reperfusion injury. EPIGENOMICS, V13, P29 DOI 10.2217/epi-2020-0359
47	2	1	2017	cardiac hypertrophy (50.95, 1.0E-4); akt (14.34, 0.001); histone methylation (13.28, 0.001); foxo1 (13.28, 0.001); mtor (11.58, 0.001)	HONG, ZHU (2021.0) Rna-binding profiles of ckap4 as an rna-binding protein in myocardial tissues. FRONTIERS IN CARDIOVASCULAR MEDICINE DOI 10.3389/fcvm.2021.773573
Cluster ID	Size	Silhouette score	Mean (Year)	Top three extracted terms based on keywords (Log-likelihood ratio algorithm; p-level)	Representative reference
0	84	0.811	2019	ferroptosis (6.44, 0.05); nrf2 (6.44, 0.05); necroptosis (6.44, 0.05); cardiovascular disorders (6.44, 0.05); cardiomyocyte (5.63, 0.05)	SARATH, BABU NUKALA (2022.92) Long non-coding rnas and micrornas as crucial regulators in cardio-oncology. CELL AND BIOSCIENCE DOI 10.1186/s13578-022-00757-y
1	82	0.862	2018	circrna (22.47, 1.0E-4); circular rnas (16.04, 1.0E-4); circular rna (12.01, 0.001); cerna (7.99, 0.005); metabolism (7.8, 0.01)	YUNCONG, SHI (2022.42) Epigenetic regulation in cardiovascular disease: mechanisms and advances in clinical trials. SIGNAL TRANSDUCTION AND TARGETED THERAPY DOI 10.1038/s41392-022-01055-2
2	65	0.82	2018	exosomes (9.37, 0.005); microvesicles (8.06, 0.005); mesenchymal stem cells (8.06, 0.005); extracellular vesicle (7.89, 0.005); extracellular vesicles (7.45, 0.01)	CHAOSHAN, HAN (2022.33) Extracellular vesicles in cardiovascular disease: biological functions and therapeutic implications. PHARMACOLOGY & THERAPEUTICS DOI 10.1016/j.pharmthera.2021.108025
3	63	0.897	2018	clonal hematopoiesis (7.86, 0.01); accelerated aging (7.86, 0.01); endothelial dysfunction (3.92, 0.05); actn4 (3.92, 0.05); n6-methyladenosine (3.92, 0.05)	YI, LIU (2022.0) Clonal hematopoiesis driven by dnmt3a and tet2 mutations: role in monocyte and macrophage biology and atherosclerotic cardiovascular disease. CURRENT OPINION IN HEMATOLOGY
4	48	0.86	2018	ischemic heart disease (10.86, 0.001); molecular imaging (5.41, 0.05); diagnostic (5.41, 0.05); doxorubicin (5.41, 0.05); treatment (5.41, 0.05)	JIACHENG, FANG (2022.25) Exosomes and exosomal cargos: a promising world for ventricular remodeling following myocardial infarction. INTERNATIONAL JOURNAL OF NANOMEDICINE, V17, P21.
5	43	0.896	2019	cardiomyocyte proliferation (10.8, 0.005); circrnas (7.12, 0.01); anthracyclines (5.38, 0.05); barrier function (5.38, 0.05); glucose metabolism (5.38, 0.05)	SHIQI, WANG (2022.5) The networks of noncoding rnas and their direct molecular targets in myocardial infarction. INTERNATIONAL JOURNAL OF BIOLOGICAL SCIENCES, V18, P15 DOI 10.7150/ijbs.69671
6	34	0.934	2018	dna methylation (42.81, 1.0E-4); epigenetic aging (11.51, 0.001); epigenetics (11.05, 0.001); chronological age (5.74, 0.05); methylation risk score (5.74, 0.05)	ANDREA, CAPPOZZO (2022.92) A blood dna methylation biomarker for predicting short-term risk of cardiovascular events. CLINICAL EPIGENETICS DOI 10.1186/s13148-022-01341-4
7	33	0.929	2018	epitranscriptomics (16.34, 1.0E-4); inhibitors (10.86, 0.001); rv failure (5.41, 0.05); m6a modification (5.41, 0.05); m6a (5.41, 0.05)	ZUJIE, XU (2022.83) Emerging roles and mechanism of m6a methylation in cardiometabolic diseases. CELLS DOI 10.3390/cells11071101
8	18	0.899	2018	cardiac hypertrophy (6.27, 0.05); mirna-1 (mir-1) (5.78, 0.05); immune cells (5.78, 0.05); cancer (5.78, 0.05); rat h9c2 cells (5.78, 0.05)	SHUO, WANG (2022.17) Transcriptome sequencing and lncrna-mirna-mrna network construction in cardiac fibrosis and heart failure. BIOENGINEERED, V13, P16 DOI 10.1080/21655979.2022.2045839
9	13	0.97	2019	single-cell technology (8.57, 0.005); integrative analysis (8.57, 0.005); diseases (8.57, 0.005); epigenomic (8.57, 0.005); cd38 (8.57, 0.005)	JOSHUA, G TRAVERS (2022.17) Therapeutic targets for cardiac fibrosis: from old school to next-gen. JOURNAL OF CLINICAL INVESTIGATION DOI 10.1172/JCI148554
10	11	0.995	2019	brca1 (9.59, 0.005); brca2-containing complex subunit 3 (9.59, 0.005); nuclear enriched abundant transcript 1 (9.59, 0.005); inflammasome (9.59, 0.005); microrna-204 (9.59, 0.005)	WENHUA, LI (2022.0) Microrna-489 promotes the apoptosis of cardiac muscle cells in myocardial ischemia-reperfusion based on smart healthcare. JOURNAL OF HEALTHCARE ENGINEERING DOI 10.1155/2022/2538769
11	10	1	2018	somatic cell reprogramming (9.12, 0.005); direct cardiac reprogramming (9.12, 0.005); cardiac reprogramming (9.12, 0.005); cytokine (9.12, 0.005); growth factor (9.12, 0.005)	BEN, VAN HANDEL (2022.08) Environmental factors influence somatic cell reprogramming to cardiomyocyte-like cells. SEMINARS IN CELL & DEVELOPMENTAL BIOLOGY DOI 10.1016/j.semcdb.2021.05.028
12	10	0.989	2019	angiotensinogen (9.12, 0.005); hypotension (9.12, 0.005); small interfering rna (9.12, 0.005); angiotensin (9.12, 0.005); renin (9.12, 0.005)	EDWYN, O CRUZ-LOPEZ (2022.75) Blood pressure-independent renoprotective effects of small interference rna targeting liver angiotensinogen in experimental diabetes. BRITISH JOURNAL OF PHARMACOLOGY DOI 10.1111/bph.15955
13	8	0.985	2018	twin-twin transfusion syndrome (9.34, 0.005); micro-rna (9.34, 0.005); circhspg2 (9.34, 0.005); fetal cardiomyopathy (9.34, 0.005); mir-25-3p (9.34, 0.005)	YING, ZHAO (2022.67) Circhspg2 absence weakens hypoxia-induced dysfunction in cardiomyocytes by targeting the mir-25-3p/pawr axis. CARDIOVASCULAR DIAGNOSIS AND THERAPY DOI 10.21037/cdt-22-197
14	5	0.993	2018	dex (8.27, 0.005); myocardial injury (8.27, 0.005); microrna-27b-3p (8.27, 0.005); h (8.27, 0.005); r (8.27, 0.005)	IMENG, CHEN (2022.33) Hypoxic/ischemic inflammation, micrornas and delta-opioid receptors: hypoxia/ischemia-sensitive versus-insensitive organs. FRONTIERS IN AGING NEUROSCIENCE DOI 10.3389/fnagi.2022.847374
