# Supplementary material for: A 2-decade bibliometric analysis of epigenetics of cardiovascular disease: from past to present
Source: Clin Epigenetics. 2023 Nov 25;15:184. doi: 10.1186/s13148-023-01603-9 (PMC10676610; doi:10.1186/s13148-023-01603-9)
Supplement: Supplementary file 3 — Additional file 3. Table S2: Citation burst analysis of countries, institutions, authors, references, and keywords (2000–2022, 2017–2022). Note: A blue line depicts the year when an article was published, and a red segment corresponds to the duration of a citation burst. [file 13148_2023_1603_MOESM3_ESM.xlsx]

## Sheet: countries, institutions, author
Supplementary Table S2. Citation burst analysis of countries, institutions, authors, references, and keywords (2000–2022, 2017–2022).
A. Top 14 countries with the strongest beginning year of citation bursts (2000-2022)						B.Top 14 countries with the strongest strength of citation bursts (2000-2022)
Countries	Year	Strength	Begin	End	2000 - 2022	Countries	Year	Strength	Begin	End	2000 - 2022
JAPAN	2000	58.3	2000	2012	▃▃▃▃▃▃▃▃▃▃▃▃▃▂▂▂▂▂▂▂▂▂▂	USA	2000	225.21	2001	2011	▂▃▃▃▃▃▃▃▃▃▃▃▂▂▂▂▂▂▂▂▂▂▂
FRANCE	2000	15.07	2000	2009	▃▃▃▃▃▃▃▃▃▃▂▂▂▂▂▂▂▂▂▂▂▂▂	JAPAN	2000	58.3	2000	2012	▃▃▃▃▃▃▃▃▃▃▃▃▃▂▂▂▂▂▂▂▂▂▂
USA	2000	225.21	2001	2011	▂▃▃▃▃▃▃▃▃▃▃▃▂▂▂▂▂▂▂▂▂▂▂	CANADA	2000	25.71	2005	2010	▂▂▂▂▂▃▃▃▃▃▃▂▂▂▂▂▂▂▂▂▂▂▂
GERMANY	2000	11.25	2001	2008	▂▃▃▃▃▃▃▃▃▂▂▂▂▂▂▂▂▂▂▂▂▂▂	IRAN	2000	18.2	2020	2022	▂▂▂▂▂▂▂▂▂▂▂▂▂▂▂▂▂▂▂▂▃▃▃
SCOTLAND	2000	6.55	2002	2007	▂▂▃▃▃▃▃▃▂▂▂▂▂▂▂▂▂▂▂▂▂▂▂	FRANCE	2000	15.07	2000	2009	▃▃▃▃▃▃▃▃▃▃▂▂▂▂▂▂▂▂▂▂▂▂▂
ISRAEL	2000	3.96	2002	2007	▂▂▃▃▃▃▃▃▂▂▂▂▂▂▂▂▂▂▂▂▂▂▂	GERMANY	2000	11.25	2001	2008	▂▃▃▃▃▃▃▃▃▂▂▂▂▂▂▂▂▂▂▂▂▂▂
CANADA	2000	25.71	2005	2010	▂▂▂▂▂▃▃▃▃▃▃▂▂▂▂▂▂▂▂▂▂▂▂	RUSSIA	2000	10.29	2020	2022	▂▂▂▂▂▂▂▂▂▂▂▂▂▂▂▂▂▂▂▂▃▃▃
NEW ZEALAND	2000	4	2005	2008	▂▂▂▂▂▃▃▃▃▂▂▂▂▂▂▂▂▂▂▂▂▂▂	SCOTLAND	2000	6.55	2002	2007	▂▂▃▃▃▃▃▃▂▂▂▂▂▂▂▂▂▂▂▂▂▂▂
SOUTH KOREA	2000	4.1	2011	2012	▂▂▂▂▂▂▂▂▂▂▂▃▃▂▂▂▂▂▂▂▂▂▂	PAKISTAN	2000	5.99	2020	2022	▂▂▂▂▂▂▂▂▂▂▂▂▂▂▂▂▂▂▂▂▃▃▃
SLOVAKIA	2000	3.4	2019	2022	▂▂▂▂▂▂▂▂▂▂▂▂▂▂▂▂▂▂▂▃▃▃▃	SOUTH AFRICA	2000	5.2	2020	2022	▂▂▂▂▂▂▂▂▂▂▂▂▂▂▂▂▂▂▂▂▃▃▃
IRAN	2000	18.2	2020	2022	▂▂▂▂▂▂▂▂▂▂▂▂▂▂▂▂▂▂▂▂▃▃▃	SOUTH KOREA	2000	4.1	2011	2012	▂▂▂▂▂▂▂▂▂▂▂▃▃▂▂▂▂▂▂▂▂▂▂
RUSSIA	2000	10.29	2020	2022	▂▂▂▂▂▂▂▂▂▂▂▂▂▂▂▂▂▂▂▂▃▃▃	NEW ZEALAND	2000	4	2005	2008	▂▂▂▂▂▃▃▃▃▂▂▂▂▂▂▂▂▂▂▂▂▂▂
PAKISTAN	2000	5.99	2020	2022	▂▂▂▂▂▂▂▂▂▂▂▂▂▂▂▂▂▂▂▂▃▃▃	ISRAEL	2000	3.96	2002	2007	▂▂▃▃▃▃▃▃▂▂▂▂▂▂▂▂▂▂▂▂▂▂▂
SOUTH AFRICA	2000	5.2	2020	2022	▂▂▂▂▂▂▂▂▂▂▂▂▂▂▂▂▂▂▂▂▃▃▃	SLOVAKIA	2000	3.4	2019	2022	▂▂▂▂▂▂▂▂▂▂▂▂▂▂▂▂▂▂▂▃▃▃▃
C. Top 25 Institutions with the strongest beginning year of citation bursts (2000-2022)						D. Top 25 Institutions with the strongest strength of citation bursts (2000-2022)
Institutions	Year	Strength	Begin	End	2000 - 2022	Institutions	Year	Strength	Begin	End	2000 - 2022
Univ Texas	2000	24.16	2000	2007	▃▃▃▃▃▃▃▃▂▂▂▂▂▂▂▂▂▂▂▂▂▂▂	Harvard Univ	2000	101.74	2002	2015	▂▂▃▃▃▃▃▃▃▃▃▃▃▃▃▃▂▂▂▂▂▂▂
Univ Cincinnati	2000	18.18	2001	2013	▂▃▃▃▃▃▃▃▃▃▃▃▃▃▂▂▂▂▂▂▂▂▂	Cent South Univ	2000	39.53	2020	2022	▂▂▂▂▂▂▂▂▂▂▂▂▂▂▂▂▂▂▂▂▃▃▃
Univ Tokyo	2000	15.46	2001	2013	▂▃▃▃▃▃▃▃▃▃▃▃▃▃▂▂▂▂▂▂▂▂▂	Univ London Imperial Coll Sci Technol & Med	2000	35.21	2008	2016	▂▂▂▂▂▂▂▂▃▃▃▃▃▃▃▃▃▂▂▂▂▂▂
Harvard Univ	2000	101.74	2002	2015	▂▂▃▃▃▃▃▃▃▃▃▃▃▃▃▃▂▂▂▂▂▂▂	Univ Texas SW Med Ctr Dallas	2000	29.72	2008	2015	▂▂▂▂▂▂▂▂▃▃▃▃▃▃▃▃▂▂▂▂▂▂▂
Baylor Coll Med	2000	17.63	2002	2010	▂▂▃▃▃▃▃▃▃▃▃▂▂▂▂▂▂▂▂▂▂▂▂	Chinese Acad Med Sci & Peking Union Med Coll	2000	27.79	2020	2022	▂▂▂▂▂▂▂▂▂▂▂▂▂▂▂▂▂▂▂▂▃▃▃
Univ Calif San Francisco	2000	20.93	2004	2012	▂▂▂▂▃▃▃▃▃▃▃▃▃▂▂▂▂▂▂▂▂▂▂	Univ Texas	2000	24.16	2000	2007	▃▃▃▃▃▃▃▃▂▂▂▂▂▂▂▂▂▂▂▂▂▂▂
Univ Med & Dent New Jersey	2000	22.54	2005	2012	▂▂▂▂▂▃▃▃▃▃▃▃▃▂▂▂▂▂▂▂▂▂▂	Univ Med & Dent New Jersey	2000	22.54	2005	2012	▂▂▂▂▂▃▃▃▃▃▃▃▃▂▂▂▂▂▂▂▂▂▂
Univ Munich	2000	21.44	2005	2016	▂▂▂▂▂▃▃▃▃▃▃▃▃▃▃▃▃▂▂▂▂▂▂	Univ Munich	2000	21.44	2005	2016	▂▂▂▂▂▃▃▃▃▃▃▃▃▃▃▃▃▂▂▂▂▂▂
Univ Southampton	2000	16.6	2005	2013	▂▂▂▂▂▃▃▃▃▃▃▃▃▃▂▂▂▂▂▂▂▂▂	Univ Calif San Francisco	2000	20.93	2004	2012	▂▂▂▂▃▃▃▃▃▃▃▃▃▂▂▂▂▂▂▂▂▂▂
Univ Montreal	2000	20.03	2006	2012	▂▂▂▂▂▂▃▃▃▃▃▃▃▂▂▂▂▂▂▂▂▂▂	Shandong First Med Univ	2000	20.83	2020	2022	▂▂▂▂▂▂▂▂▂▂▂▂▂▂▂▂▂▂▂▂▃▃▃
Kyoto Univ	2000	15.26	2006	2013	▂▂▂▂▂▂▃▃▃▃▃▃▃▃▂▂▂▂▂▂▂▂▂	Univ Montreal	2000	20.03	2006	2012	▂▂▂▂▂▂▃▃▃▃▃▃▃▂▂▂▂▂▂▂▂▂▂
Univ Western Ontario	2000	17.86	2007	2013	▂▂▂▂▂▂▂▃▃▃▃▃▃▃▂▂▂▂▂▂▂▂▂	Cent S Univ	2000	19.47	2016	2018	▂▂▂▂▂▂▂▂▂▂▂▂▂▂▂▂▃▃▃▂▂▂▂
Univ London Imperial Coll Sci Technol & Med	2000	35.21	2008	2016	▂▂▂▂▂▂▂▂▃▃▃▃▃▃▃▃▃▂▂▂▂▂▂	Univ Cincinnati	2000	18.18	2001	2013	▂▃▃▃▃▃▃▃▃▃▃▃▃▃▂▂▂▂▂▂▂▂▂
Univ Texas SW Med Ctr Dallas	2000	29.72	2008	2015	▂▂▂▂▂▂▂▂▃▃▃▃▃▃▃▃▂▂▂▂▂▂▂	Imperial Coll London	2000	18.07	2017	2020	▂▂▂▂▂▂▂▂▂▂▂▂▂▂▂▂▂▃▃▃▃▂▂
Univ Rochester	2000	14.76	2008	2014	▂▂▂▂▂▂▂▂▃▃▃▃▃▃▃▂▂▂▂▂▂▂▂	Univ Western Ontario	2000	17.86	2007	2013	▂▂▂▂▂▂▂▃▃▃▃▃▃▃▂▂▂▂▂▂▂▂▂
Univ Roma La Sapienza	2000	14.78	2009	2016	▂▂▂▂▂▂▂▂▂▃▃▃▃▃▃▃▃▂▂▂▂▂▂	Baker IDI Heart & Diabet Inst	2000	17.65	2010	2016	▂▂▂▂▂▂▂▂▂▂▃▃▃▃▃▃▃▂▂▂▂▂▂
Univ Chicago	2000	14.37	2009	2014	▂▂▂▂▂▂▂▂▂▃▃▃▃▃▃▂▂▂▂▂▂▂▂	Baylor Coll Med	2000	17.63	2002	2010	▂▂▃▃▃▃▃▃▃▃▃▂▂▂▂▂▂▂▂▂▂▂▂
Baker IDI Heart & Diabet Inst	2000	17.65	2010	2016	▂▂▂▂▂▂▂▂▂▂▃▃▃▃▃▃▃▂▂▂▂▂▂	Goethe Univ Frankfurt	2000	17.57	2011	2016	▂▂▂▂▂▂▂▂▂▂▂▃▃▃▃▃▃▂▂▂▂▂▂
Univ Milan	2000	14.52	2010	2014	▂▂▂▂▂▂▂▂▂▂▃▃▃▃▃▂▂▂▂▂▂▂▂	Univ Southampton	2000	16.6	2005	2013	▂▂▂▂▂▃▃▃▃▃▃▃▃▃▂▂▂▂▂▂▂▂▂
Goethe Univ Frankfurt	2000	17.57	2011	2016	▂▂▂▂▂▂▂▂▂▂▂▃▃▃▃▃▃▂▂▂▂▂▂	Univ Tokyo	2000	15.46	2001	2013	▂▃▃▃▃▃▃▃▃▃▃▃▃▃▂▂▂▂▂▂▂▂▂
Cent S Univ	2000	19.47	2016	2018	▂▂▂▂▂▂▂▂▂▂▂▂▂▂▂▂▃▃▃▂▂▂▂	Kyoto Univ	2000	15.26	2006	2013	▂▂▂▂▂▂▃▃▃▃▃▃▃▃▂▂▂▂▂▂▂▂▂
Imperial Coll London	2000	18.07	2017	2020	▂▂▂▂▂▂▂▂▂▂▂▂▂▂▂▂▂▃▃▃▃▂▂	Univ Roma La Sapienza	2000	14.78	2009	2016	▂▂▂▂▂▂▂▂▂▃▃▃▃▃▃▃▃▂▂▂▂▂▂
Cent South Univ	2000	39.53	2020	2022	▂▂▂▂▂▂▂▂▂▂▂▂▂▂▂▂▂▂▂▂▃▃▃	Univ Rochester	2000	14.76	2008	2014	▂▂▂▂▂▂▂▂▃▃▃▃▃▃▃▂▂▂▂▂▂▂▂
Chinese Acad Med Sci & Peking Union Med Coll	2000	27.79	2020	2022	▂▂▂▂▂▂▂▂▂▂▂▂▂▂▂▂▂▂▂▂▃▃▃	Univ Milan	2000	14.52	2010	2014	▂▂▂▂▂▂▂▂▂▂▃▃▃▃▃▂▂▂▂▂▂▂▂
Shandong First Med Univ	2000	20.83	2020	2022	▂▂▂▂▂▂▂▂▂▂▂▂▂▂▂▂▂▂▂▂▃▃▃	Univ Chicago	2000	14.37	2009	2014	▂▂▂▂▂▂▂▂▂▃▃▃▃▃▃▂▂▂▂▂▂▂▂
E. Top 25 Institutions with the strongest beginning year of citation bursts (2017-2022)						F. Top 25 Institutions with the strongest strength of citation bursts (2017-2022)
Institutions	Year	Strength	Begin	End	2017 - 2022	Institutions	Year	Strength	Begin	End	2017 - 2022
Cent S Univ	2017	19.73	2017	2019	▃▃▃▂▂▂	Cent S Univ	2017	19.73	2017	2019	▃▃▃▂▂▂
Peking Union Med Coll	2017	8.75	2017	2018	▃▃▂▂▂▂	Cent South Univ	2017	13.07	2020	2022	▂▂▂▃▃▃
Univ Miami	2017	6.16	2017	2019	▃▃▃▂▂▂	Chinese Acad Med Sci & Peking Union Med Coll	2017	12.72	2020	2022	▂▂▂▃▃▃
Univ Calgary	2017	5.94	2017	2019	▃▃▃▂▂▂	Peking Union Med Coll	2017	8.75	2017	2018	▃▃▂▂▂▂
Univ Lausanne	2017	5.71	2017	2018	▃▃▂▂▂▂	Univ Miami	2017	6.16	2017	2019	▃▃▃▂▂▂
Hosp Sick Children	2017	5.1	2017	2018	▃▃▂▂▂▂	Univ Calgary	2017	5.94	2017	2019	▃▃▃▂▂▂
MIT	2017	4.89	2017	2018	▃▃▂▂▂▂	Jining Med Univ	2017	5.77	2019	2020	▂▂▃▃▂▂
Univ Manitoba	2017	4.84	2017	2019	▃▃▃▂▂▂	Univ Lausanne	2017	5.71	2017	2018	▃▃▂▂▂▂
Cleveland Clin	2017	4.65	2017	2018	▃▃▂▂▂▂	Birjand Univ Med Sci	2017	5.61	2020	2022	▂▂▂▃▃▃
Univ Kentucky	2017	4.62	2017	2019	▃▃▃▂▂▂	Zunyi Med Univ	2017	5.61	2020	2022	▂▂▂▃▃▃
Univ Cologne	2017	5.04	2018	2019	▂▃▃▂▂▂	Beijing Univ Chinese Med	2017	5.26	2020	2022	▂▂▂▃▃▃
Univ Georgia	2017	5.04	2018	2019	▂▃▃▂▂▂	Hosp Sick Children	2017	5.1	2017	2018	▃▃▂▂▂▂
Jining 1 Peoples Hosp	2017	5.04	2018	2019	▂▃▃▂▂▂	Univ Cologne	2017	5.04	2018	2019	▂▃▃▂▂▂
Henan Univ	2017	5.04	2018	2019	▂▃▃▂▂▂	Univ Georgia	2017	5.04	2018	2019	▂▃▃▂▂▂
Jining Med Univ	2017	5.77	2019	2020	▂▂▃▃▂▂	Jining 1 Peoples Hosp	2017	5.04	2018	2019	▂▃▃▂▂▂
Natl Taiwan Univ Hosp	2017	4.94	2019	2020	▂▂▃▃▂▂	Henan Univ	2017	5.04	2018	2019	▂▃▃▂▂▂
Cent South Univ	2017	13.07	2020	2022	▂▂▂▃▃▃	Natl Taiwan Univ Hosp	2017	4.94	2019	2020	▂▂▃▃▂▂
Chinese Acad Med Sci & Peking Union Med Coll	2017	12.72	2020	2022	▂▂▂▃▃▃	MIT	2017	4.89	2017	2018	▃▃▂▂▂▂
Birjand Univ Med Sci	2017	5.61	2020	2022	▂▂▂▃▃▃	Univ Manitoba	2017	4.84	2017	2019	▃▃▃▂▂▂
Zunyi Med Univ	2017	5.61	2020	2022	▂▂▂▃▃▃	Hainan Med Univ	2017	4.67	2020	2022	▂▂▂▃▃▃
Beijing Univ Chinese Med	2017	5.26	2020	2022	▂▂▂▃▃▃	Shantou Univ	2017	4.67	2020	2022	▂▂▂▃▃▃
Hainan Med Univ	2017	4.67	2020	2022	▂▂▂▃▃▃	First Hosp Jilin Univ	2017	4.67	2020	2022	▂▂▂▃▃▃
Shantou Univ	2017	4.67	2020	2022	▂▂▂▃▃▃	Bengbu Med Coll	2017	4.67	2020	2022	▂▂▂▃▃▃
First Hosp Jilin Univ	2017	4.67	2020	2022	▂▂▂▃▃▃	Cleveland Clin	2017	4.65	2017	2018	▃▃▂▂▂▂
Bengbu Med Coll	2017	4.67	2020	2022	▂▂▂▃▃▃	Univ Kentucky	2017	4.62	2017	2019	▃▃▃▂▂▂
G. Top 25 Cited Journals with the strongest beginning year of citation bursts (2000-2022)						H. Top 25 Cited Journals with the strongest strength of citation bursts (2000-2022)
Cited Journals	Year	Strength	Begin	End	2000 - 2022	Cited Journals	Year	Strength	Begin	End	2000 - 2022
J BIOL CHEM	2000	445.55	2000	2012	▃▃▃▃▃▃▃▃▃▃▃▃▃▂▂▂▂▂▂▂▂▂▂	J BIOL CHEM	2000	445.55	2000	2012	▃▃▃▃▃▃▃▃▃▃▃▃▃▂▂▂▂▂▂▂▂▂▂
SCIENCE	2000	372.04	2000	2012	▃▃▃▃▃▃▃▃▃▃▃▃▃▂▂▂▂▂▂▂▂▂▂	SCIENCE	2000	372.04	2000	2012	▃▃▃▃▃▃▃▃▃▃▃▃▃▂▂▂▂▂▂▂▂▂▂
MOL CELL BIOL	2000	360.12	2000	2013	▃▃▃▃▃▃▃▃▃▃▃▃▃▃▂▂▂▂▂▂▂▂▂	MOL CELL BIOL	2000	360.12	2000	2013	▃▃▃▃▃▃▃▃▃▃▃▃▃▃▂▂▂▂▂▂▂▂▂
P NATL ACAD SCI USA	2000	308.76	2000	2012	▃▃▃▃▃▃▃▃▃▃▃▃▃▂▂▂▂▂▂▂▂▂▂	CELLS-BASEL	2000	327.58	2020	2022	▂▂▂▂▂▂▂▂▂▂▂▂▂▂▂▂▂▂▂▂▃▃▃
NAT GENET	2000	241.74	2000	2012	▃▃▃▃▃▃▃▃▃▃▃▃▃▂▂▂▂▂▂▂▂▂▂	P NATL ACAD SCI USA	2000	308.76	2000	2012	▃▃▃▃▃▃▃▃▃▃▃▃▃▂▂▂▂▂▂▂▂▂▂
EMBO J	2000	239.96	2000	2012	▃▃▃▃▃▃▃▃▃▃▃▃▃▂▂▂▂▂▂▂▂▂▂	BIOMED PHARMACOTHER	2000	254.06	2019	2022	▂▂▂▂▂▂▂▂▂▂▂▂▂▂▂▂▂▂▂▃▃▃▃
GENE DEV	2000	234.19	2000	2012	▃▃▃▃▃▃▃▃▃▃▃▃▃▂▂▂▂▂▂▂▂▂▂	NAT GENET	2000	241.74	2000	2012	▃▃▃▃▃▃▃▃▃▃▃▃▃▂▂▂▂▂▂▂▂▂▂
CANCER RES	2000	199.86	2000	2012	▃▃▃▃▃▃▃▃▃▃▃▃▃▂▂▂▂▂▂▂▂▂▂	EMBO J	2000	239.96	2000	2012	▃▃▃▃▃▃▃▃▃▃▃▃▃▂▂▂▂▂▂▂▂▂▂
BIOCHEM J	2000	174.77	2000	2014	▃▃▃▃▃▃▃▃▃▃▃▃▃▃▃▂▂▂▂▂▂▂▂	SCI REP-UK	2000	237.01	2019	2022	▂▂▂▂▂▂▂▂▂▂▂▂▂▂▂▂▂▂▂▃▃▃▃
J CELL BIOL	2000	163.99	2000	2013	▃▃▃▃▃▃▃▃▃▃▃▃▃▃▂▂▂▂▂▂▂▂▂	GENE DEV	2000	234.19	2000	2012	▃▃▃▃▃▃▃▃▃▃▃▃▃▂▂▂▂▂▂▂▂▂▂
DEV BIOL	2000	162.01	2000	2013	▃▃▃▃▃▃▃▃▃▃▃▃▃▃▂▂▂▂▂▂▂▂▂	THERANOSTICS	2000	226.56	2020	2022	▂▂▂▂▂▂▂▂▂▂▂▂▂▂▂▂▂▂▂▂▃▃▃
NATURE	2000	157.88	2000	2010	▃▃▃▃▃▃▃▃▃▃▃▂▂▂▂▂▂▂▂▂▂▂▂	ONCOTARGET	2000	213.76	2018	2020	▂▂▂▂▂▂▂▂▂▂▂▂▂▂▂▂▂▂▃▃▃▂▂
FEBS LETT	2000	143.23	2000	2011	▃▃▃▃▃▃▃▃▃▃▃▃▂▂▂▂▂▂▂▂▂▂▂	MOL THER-NUCL ACIDS	2000	209.31	2020	2022	▂▂▂▂▂▂▂▂▂▂▂▂▂▂▂▂▂▂▂▂▃▃▃
CURR BIOL	2000	165.03	2001	2012	▂▃▃▃▃▃▃▃▃▃▃▃▃▂▂▂▂▂▂▂▂▂▂	EUR REV MED PHARMACO	2000	204.91	2019	2022	▂▂▂▂▂▂▂▂▂▂▂▂▂▂▂▂▂▂▂▃▃▃▃
J CELL SCI	2000	132.78	2003	2013	▂▂▂▃▃▃▃▃▃▃▃▃▃▃▂▂▂▂▂▂▂▂▂	CANCER RES	2000	199.86	2000	2012	▃▃▃▃▃▃▃▃▃▃▃▃▃▂▂▂▂▂▂▂▂▂▂
ONCOTARGET	2000	213.76	2018	2020	▂▂▂▂▂▂▂▂▂▂▂▂▂▂▂▂▂▂▃▃▃▂▂	BIOCHEM J	2000	174.77	2000	2014	▃▃▃▃▃▃▃▃▃▃▃▃▃▃▃▂▂▂▂▂▂▂▂
BIOMED PHARMACOTHER	2000	254.06	2019	2022	▂▂▂▂▂▂▂▂▂▂▂▂▂▂▂▂▂▂▂▃▃▃▃	FRONT IMMUNOL	2000	168.78	2020	2022	▂▂▂▂▂▂▂▂▂▂▂▂▂▂▂▂▂▂▂▂▃▃▃
SCI REP-UK	2000	237.01	2019	2022	▂▂▂▂▂▂▂▂▂▂▂▂▂▂▂▂▂▂▂▃▃▃▃	CURR BIOL	2000	165.03	2001	2012	▂▃▃▃▃▃▃▃▃▃▃▃▃▂▂▂▂▂▂▂▂▂▂
EUR REV MED PHARMACO	2000	204.91	2019	2022	▂▂▂▂▂▂▂▂▂▂▂▂▂▂▂▂▂▂▂▃▃▃▃	J CELL BIOL	2000	163.99	2000	2013	▃▃▃▃▃▃▃▃▃▃▃▃▃▃▂▂▂▂▂▂▂▂▂
CELLS-BASEL	2000	327.58	2020	2022	▂▂▂▂▂▂▂▂▂▂▂▂▂▂▂▂▂▂▂▂▃▃▃	DEV BIOL	2000	162.01	2000	2013	▃▃▃▃▃▃▃▃▃▃▃▃▃▃▂▂▂▂▂▂▂▂▂
THERANOSTICS	2000	226.56	2020	2022	▂▂▂▂▂▂▂▂▂▂▂▂▂▂▂▂▂▂▂▂▃▃▃	NATURE	2000	157.88	2000	2010	▃▃▃▃▃▃▃▃▃▃▃▂▂▂▂▂▂▂▂▂▂▂▂
MOL THER-NUCL ACIDS	2000	209.31	2020	2022	▂▂▂▂▂▂▂▂▂▂▂▂▂▂▂▂▂▂▂▂▃▃▃	FEBS LETT	2000	143.23	2000	2011	▃▃▃▃▃▃▃▃▃▃▃▃▂▂▂▂▂▂▂▂▂▂▂
FRONT IMMUNOL	2000	168.78	2020	2022	▂▂▂▂▂▂▂▂▂▂▂▂▂▂▂▂▂▂▂▂▃▃▃	FRONT GENET	2000	137.05	2020	2022	▂▂▂▂▂▂▂▂▂▂▂▂▂▂▂▂▂▂▂▂▃▃▃
FRONT GENET	2000	137.05	2020	2022	▂▂▂▂▂▂▂▂▂▂▂▂▂▂▂▂▂▂▂▂▃▃▃	J CELL SCI	2000	132.78	2003	2013	▂▂▂▃▃▃▃▃▃▃▃▃▃▃▂▂▂▂▂▂▂▂▂
BIOSCIENCE REP	2000	130.81	2020	2022	▂▂▂▂▂▂▂▂▂▂▂▂▂▂▂▂▂▂▂▂▃▃▃	BIOSCIENCE REP	2000	130.81	2020	2022	▂▂▂▂▂▂▂▂▂▂▂▂▂▂▂▂▂▂▂▂▃▃▃
I. Top 25 Cited Journals with the strongest beginning year of citation bursts (2017-2022)						J. Top 25 Cited Journals with the strongest strength of citation bursts (2017-2022)
Cited Journals	Year	Strength	Begin	End	2017 - 2022	Cited Journals	Year	Strength	Begin	End	2017 - 2022
PROC AM THORAC SOC	2017	12.33	2017	2019	▃▃▃▂▂▂	ARTIF CELL NANOMED B	2017	21.61	2020	2022	▂▂▂▃▃▃
ARTERIOSCLER THROMB	2017	11.6	2017	2018	▃▃▂▂▂▂	PROC AM THORAC SOC	2017	12.33	2017	2019	▃▃▃▂▂▂
P SOC EXP BIOL MED	2017	9.45	2017	2018	▃▃▂▂▂▂	SCI REP	2017	12.2	2018	2019	▂▃▃▂▂▂
UROLOGY	2017	9.02	2017	2018	▃▃▂▂▂▂	ARTERIOSCLER THROMB	2017	11.6	2017	2018	▃▃▂▂▂▂
OBES RES	2017	8.91	2017	2019	▃▃▃▂▂▂	PURINERG SIGNAL	2017	10.36	2018	2019	▂▃▃▂▂▂
SCI STKE	2017	8.59	2017	2018	▃▃▂▂▂▂	NONCODING RNA RES	2017	10.06	2019	2020	▂▂▃▃▂▂
CHIN J CANCER	2017	8.58	2017	2019	▃▃▃▂▂▂	TRANSCR-AUSTIN	2017	9.57	2018	2019	▂▃▃▂▂▂
SCI REP	2017	12.2	2018	2019	▂▃▃▂▂▂	P SOC EXP BIOL MED	2017	9.45	2017	2018	▃▃▂▂▂▂
PURINERG SIGNAL	2017	10.36	2018	2019	▂▃▃▂▂▂	ULTRASOUND MED BIOL	2017	9.16	2018	2019	▂▃▃▂▂▂
TRANSCR-AUSTIN	2017	9.57	2018	2019	▂▃▃▂▂▂	UROLOGY	2017	9.02	2017	2018	▃▃▂▂▂▂
ULTRASOUND MED BIOL	2017	9.16	2018	2019	▂▃▃▂▂▂	EXPERT OPIN DRUG SAF	2017	9.01	2019	2020	▂▂▃▃▂▂
J CLIN DIAGN RES	2017	8.54	2018	2020	▂▃▃▃▂▂	J AM ACAD CHILD PSY	2017	9.01	2019	2020	▂▂▃▃▂▂
MOL PAIN	2017	8.37	2018	2019	▂▃▃▂▂▂	OBES RES	2017	8.91	2017	2019	▃▃▃▂▂▂
NEUROSURGERY	2017	8.37	2018	2019	▂▃▃▂▂▂	CLIN MED INSIGHTS-CA	2017	8.75	2020	2022	▂▂▂▃▃▃
NONCODING RNA RES	2017	10.06	2019	2020	▂▂▃▃▂▂	THESIS	2017	8.67	2019	2020	▂▂▃▃▂▂
EXPERT OPIN DRUG SAF	2017	9.01	2019	2020	▂▂▃▃▂▂	SMALL GTPASES	2017	8.67	2019	2020	▂▂▃▃▂▂
J AM ACAD CHILD PSY	2017	9.01	2019	2020	▂▂▃▃▂▂	FUNCT INTEGR GENOMIC	2017	8.67	2019	2020	▂▂▃▃▂▂
THESIS	2017	8.67	2019	2020	▂▂▃▃▂▂	SCI STKE	2017	8.59	2017	2018	▃▃▂▂▂▂
SMALL GTPASES	2017	8.67	2019	2020	▂▂▃▃▂▂	CHIN J CANCER	2017	8.58	2017	2019	▃▃▃▂▂▂
FUNCT INTEGR GENOMIC	2017	8.67	2019	2020	▂▂▃▃▂▂	J CLIN DIAGN RES	2017	8.54	2018	2020	▂▃▃▃▂▂
WIRES DEV BIOL	2017	8.32	2019	2020	▂▂▃▃▂▂	BRAIN BEHAV	2017	8.47	2020	2022	▂▂▂▃▃▃
MOL CELL ONCOL	2017	8.32	2019	2020	▂▂▃▃▂▂	MOL PAIN	2017	8.37	2018	2019	▂▃▃▂▂▂
ARTIF CELL NANOMED B	2017	21.61	2020	2022	▂▂▂▃▃▃	NEUROSURGERY	2017	8.37	2018	2019	▂▃▃▂▂▂
CLIN MED INSIGHTS-CA	2017	8.75	2020	2022	▂▂▂▃▃▃	WIRES DEV BIOL	2017	8.32	2019	2020	▂▂▃▃▂▂
BRAIN BEHAV	2017	8.47	2020	2022	▂▂▂▃▃▃	MOL CELL ONCOL	2017	8.32	2019	2020	▂▂▃▃▂▂
K. Top 25 co-authors with strongest beginning of citation bursts (2000-2022)						L. Top 25 co-authors with the strongest strength of citation bursts(2000-2022)
Authors	Year	Strength	Begin	End	2000 - 2022	Authors	Year	Strength	Begin	End	2000 - 2022
ERIC N OLSON	2000	19.25	2006	2013	▂▂▂▂▂▂▃▃▃▃▃▃▃▃▂▂▂▂▂▂▂▂▂	ZHIGUO WANG	2000	19.59	2007	2010	▂▂▂▂▂▂▂▃▃▃▃▂▂▂▂▂▂▂▂▂▂▂▂
EVA VAN ROOIJ	2000	12.94	2006	2014	▂▂▂▂▂▂▃▃▃▃▃▃▃▃▃▂▂▂▂▂▂▂▂	ERIC N OLSON	2000	19.25	2006	2013	▂▂▂▂▂▂▃▃▃▃▃▃▃▃▂▂▂▂▂▂▂▂▂
ZHIGUO WANG	2000	19.59	2007	2010	▂▂▂▂▂▂▂▃▃▃▃▂▂▂▂▂▂▂▂▂▂▂▂	DA-ZHI WANG	2000	14.16	2008	2014	▂▂▂▂▂▂▂▂▃▃▃▃▃▃▃▂▂▂▂▂▂▂▂
GIANLUIGI CONDORELLI	2000	9.32	2007	2015	▂▂▂▂▂▂▂▃▃▃▃▃▃▃▃▃▂▂▂▂▂▂▂	EVA VAN ROOIJ	2000	12.94	2006	2014	▂▂▂▂▂▂▃▃▃▃▃▃▃▃▃▂▂▂▂▂▂▂▂
BAOFENG YANG	2000	9.28	2007	2010	▂▂▂▂▂▂▂▃▃▃▃▂▂▂▂▂▂▂▂▂▂▂▂	MAURIZIO C CAPOGROSSI	2000	11.83	2010	2012	▂▂▂▂▂▂▂▂▂▂▃▃▃▂▂▂▂▂▂▂▂▂▂
YANJIE LU	2000	8.92	2007	2012	▂▂▂▂▂▂▂▃▃▃▃▃▃▂▂▂▂▂▂▂▂▂▂	MUHAMMAD ASHRAF	2000	11.4	2010	2013	▂▂▂▂▂▂▂▂▂▂▃▃▃▃▂▂▂▂▂▂▂▂▂
DA-ZHI WANG	2000	14.16	2008	2014	▂▂▂▂▂▂▂▂▃▃▃▃▃▃▃▂▂▂▂▂▂▂▂	YANG LIU	2000	11.07	2019	2022	▂▂▂▂▂▂▂▂▂▂▂▂▂▂▂▂▂▂▂▃▃▃▃
DEEPAK SRIVASTAVA	2000	10.61	2008	2013	▂▂▂▂▂▂▂▂▃▃▃▃▃▃▂▂▂▂▂▂▂▂▂	CARLOS FERNANDEZ-HERNANDO	2000	10.65	2011	2016	▂▂▂▂▂▂▂▂▂▂▂▃▃▃▃▃▃▂▂▂▂▂▂
BAO-WEI WANG	2000	8.62	2008	2015	▂▂▂▂▂▂▂▂▃▃▃▃▃▃▃▃▂▂▂▂▂▂▂	DEEPAK SRIVASTAVA	2000	10.61	2008	2013	▂▂▂▂▂▂▂▂▃▃▃▃▃▃▂▂▂▂▂▂▂▂▂
ANDREA BACCARELLI	2000	10.5	2009	2012	▂▂▂▂▂▂▂▂▂▃▃▃▃▂▂▂▂▂▂▂▂▂▂	ANDREA BACCARELLI	2000	10.5	2009	2012	▂▂▂▂▂▂▂▂▂▃▃▃▃▂▂▂▂▂▂▂▂▂▂
MAURIZIO C CAPOGROSSI	2000	11.83	2010	2012	▂▂▂▂▂▂▂▂▂▂▃▃▃▂▂▂▂▂▂▂▂▂▂	YIHUA BEI	2000	10.44	2015	2018	▂▂▂▂▂▂▂▂▂▂▂▂▂▂▂▃▃▃▃▂▂▂▂
MUHAMMAD ASHRAF	2000	11.4	2010	2013	▂▂▂▂▂▂▂▂▂▂▃▃▃▃▂▂▂▂▂▂▂▂▂	JING WANG	2000	10.07	2019	2022	▂▂▂▂▂▂▂▂▂▂▂▂▂▂▂▂▂▂▂▃▃▃▃
CARLOS FERNANDEZ-HERNANDO	2000	10.65	2011	2016	▂▂▂▂▂▂▂▂▂▂▂▃▃▃▃▃▃▂▂▂▂▂▂	BO YU	2000	10.03	2017	2020	▂▂▂▂▂▂▂▂▂▂▂▂▂▂▂▂▂▃▃▃▃▂▂
THOMAS THUM	2000	8.9	2011	2015	▂▂▂▂▂▂▂▂▂▂▂▃▃▃▃▃▂▂▂▂▂▂▂	LEON J DE WINDT	2000	10	2012	2016	▂▂▂▂▂▂▂▂▂▂▂▂▃▃▃▃▃▂▂▂▂▂▂
LEON J DE WINDT	2000	10	2012	2016	▂▂▂▂▂▂▂▂▂▂▂▂▃▃▃▃▃▂▂▂▂▂▂	MOHAMMAD TAHERI	2000	9.73	2020	2022	▂▂▂▂▂▂▂▂▂▂▂▂▂▂▂▂▂▂▂▂▃▃▃
ERHE GAO	2000	8.41	2013	2015	▂▂▂▂▂▂▂▂▂▂▂▂▂▃▃▃▂▂▂▂▂▂▂	GIANLUIGI CONDORELLI	2000	9.32	2007	2015	▂▂▂▂▂▂▂▃▃▃▃▃▃▃▃▃▂▂▂▂▂▂▂
YIHUA BEI	2000	10.44	2015	2018	▂▂▂▂▂▂▂▂▂▂▂▂▂▂▂▃▃▃▃▂▂▂▂	BAOFENG YANG	2000	9.28	2007	2010	▂▂▂▂▂▂▂▃▃▃▃▂▂▂▂▂▂▂▂▂▂▂▂
BO YU	2000	10.03	2017	2020	▂▂▂▂▂▂▂▂▂▂▂▂▂▂▂▂▂▃▃▃▃▂▂	SOUDEH GHAFOURI-FARD	2000	8.95	2020	2022	▂▂▂▂▂▂▂▂▂▂▂▂▂▂▂▂▂▂▂▂▃▃▃
YANG LIU	2000	11.07	2019	2022	▂▂▂▂▂▂▂▂▂▂▂▂▂▂▂▂▂▂▂▃▃▃▃	YANJIE LU	2000	8.92	2007	2012	▂▂▂▂▂▂▂▃▃▃▃▃▃▂▂▂▂▂▂▂▂▂▂
JING WANG	2000	10.07	2019	2022	▂▂▂▂▂▂▂▂▂▂▂▂▂▂▂▂▂▂▂▃▃▃▃	THOMAS THUM	2000	8.9	2011	2015	▂▂▂▂▂▂▂▂▂▂▂▃▃▃▃▃▂▂▂▂▂▂▂
JUN ZHANG	2000	8.73	2019	2022	▂▂▂▂▂▂▂▂▂▂▂▂▂▂▂▂▂▂▂▃▃▃▃	JUN ZHANG	2000	8.73	2019	2022	▂▂▂▂▂▂▂▂▂▂▂▂▂▂▂▂▂▂▂▃▃▃▃
JING CHEN	2000	8.4	2019	2022	▂▂▂▂▂▂▂▂▂▂▂▂▂▂▂▂▂▂▂▃▃▃▃	BAO-WEI WANG	2000	8.62	2008	2015	▂▂▂▂▂▂▂▂▃▃▃▃▃▃▃▃▂▂▂▂▂▂▂
MOHAMMAD TAHERI	2000	9.73	2020	2022	▂▂▂▂▂▂▂▂▂▂▂▂▂▂▂▂▂▂▂▂▃▃▃	ERHE GAO	2000	8.41	2013	2015	▂▂▂▂▂▂▂▂▂▂▂▂▂▃▃▃▂▂▂▂▂▂▂
SOUDEH GHAFOURI-FARD	2000	8.95	2020	2022	▂▂▂▂▂▂▂▂▂▂▂▂▂▂▂▂▂▂▂▂▃▃▃	JING CHEN	2000	8.4	2019	2022	▂▂▂▂▂▂▂▂▂▂▂▂▂▂▂▂▂▂▂▃▃▃▃
JING ZHANG	2000	8.4	2020	2022	▂▂▂▂▂▂▂▂▂▂▂▂▂▂▂▂▂▂▂▂▃▃▃	JING ZHANG	2000	8.4	2020	2022	▂▂▂▂▂▂▂▂▂▂▂▂▂▂▂▂▂▂▂▂▃▃▃
M. Top 25 co-authors with strongest beginning of citation bursts (2017-2022)						N. Top 25 co-authors with the strongest strength of citation bursts (2017-2022)
Authors	Year	Strength	Begin	End	2017 - 2022	Authors	Year	Strength	Begin	End	2017 - 2022
MURUGAVEL PONNUSAMY	2017	6	2017	2018	▃▃▂▂▂▂	MURUGAVEL PONNUSAMY	2017	6	2017	2018	▃▃▂▂▂▂
YIHUA BEI	2017	6	2017	2018	▃▃▂▂▂▂	YIHUA BEI	2017	6	2017	2018	▃▃▂▂▂▂
JANE E FREEDMAN	2017	5.2	2017	2018	▃▃▂▂▂▂	JANE E FREEDMAN	2017	5.2	2017	2018	▃▃▂▂▂▂
KAHRAMAN TANRIVERDI	2017	4.8	2017	2018	▃▃▂▂▂▂	LUBO ZHANG	2017	4.98	2019	2020	▂▂▃▃▂▂
LANG LI	2017	4.8	2017	2018	▃▃▂▂▂▂	KAHRAMAN TANRIVERDI	2017	4.8	2017	2018	▃▃▂▂▂▂
KUN WANG	2017	4.56	2017	2019	▃▃▃▂▂▂	LANG LI	2017	4.8	2017	2018	▃▃▂▂▂▂
WEI ZHU	2017	4.45	2017	2018	▃▃▂▂▂▂	AMIRHOSSEIN SAHEBKAR	2017	4.65	2019	2020	▂▂▃▃▂▂
HONG YU	2017	4.4	2017	2018	▃▃▂▂▂▂	KUN WANG	2017	4.56	2017	2019	▃▃▃▂▂▂
TAO ZHANG	2017	4.33	2017	2019	▃▃▃▂▂▂	WEI ZHU	2017	4.45	2017	2018	▃▃▂▂▂▂
TIANXIAO HUAN	2017	4.11	2017	2019	▃▃▃▂▂▂	HONG YU	2017	4.4	2017	2018	▃▃▂▂▂▂
ASSAM EL-OSTA	2017	4	2017	2018	▃▃▂▂▂▂	TAO ZHANG	2017	4.33	2017	2019	▃▃▃▂▂▂
ZHIMIN DU	2017	4	2017	2018	▃▃▂▂▂▂	TIANXIAO HUAN	2017	4.11	2017	2019	▃▃▃▂▂▂
MICHAEL M MENDELSON	2017	4	2017	2018	▃▃▂▂▂▂	LI ZHU	2017	4.05	2018	2019	▂▃▃▂▂▂
ANDREAS KELLER	2017	3.6	2017	2018	▃▃▂▂▂▂	YUN LI	2017	4.05	2018	2019	▂▃▃▂▂▂
LI ZHU	2017	4.05	2018	2019	▂▃▃▂▂▂	ASSAM EL-OSTA	2017	4	2017	2018	▃▃▂▂▂▂
YUN LI	2017	4.05	2018	2019	▂▃▃▂▂▂	ZHIMIN DU	2017	4	2017	2018	▃▃▂▂▂▂
YONG ZHANG	2017	3.72	2018	2020	▂▃▃▃▂▂	MICHAEL M MENDELSON	2017	4	2017	2018	▃▃▂▂▂▂
YAN CHEN	2017	3.68	2018	2019	▂▃▃▂▂▂	HUGO A KATUS	2017	3.92	2020	2022	▂▂▂▃▃▃
LUBO ZHANG	2017	4.98	2019	2020	▂▂▃▃▂▂	YIN WANG	2017	3.92	2020	2022	▂▂▂▃▃▃
AMIRHOSSEIN SAHEBKAR	2017	4.65	2019	2020	▂▂▃▃▂▂	XIN WANG	2017	3.92	2020	2022	▂▂▂▃▃▃
HONG JIANG	2017	3.65	2019	2020	▂▂▃▃▂▂	YONG ZHANG	2017	3.72	2018	2020	▂▃▃▃▂▂
HUGO A KATUS	2017	3.92	2020	2022	▂▂▂▃▃▃	YAN CHEN	2017	3.68	2018	2019	▂▃▃▂▂▂
YIN WANG	2017	3.92	2020	2022	▂▂▂▃▃▃	HONG JIANG	2017	3.65	2019	2020	▂▂▃▃▂▂
XIN WANG	2017	3.92	2020	2022	▂▂▂▃▃▃	GIUDITTA BENINCASA	2017	3.62	2020	2022	▂▂▂▃▃▃
GIUDITTA BENINCASA	2017	3.62	2020	2022	▂▂▂▃▃▃	ANDREAS KELLER	2017	3.6	2017	2018	▃▃▂▂▂▂
O. Top 25 cited-authors with strongest beginning of citation bursts (2000-2022)						P. Top 25 cited-authors with the strongest strength of citation bursts (2000-2022)
Cited Authors	Year	Strength	Begin	End	2000 - 2022	Cited Authors	Year	Strength	Begin	End	2000 - 2022
ELBASHIR SM	2000	71.99	2002	2011	▂▂▃▃▃▃▃▃▃▃▃▃▂▂▂▂▂▂▂▂▂▂▂	VAN ROOIJE	2000	161.02	2007	2015	▂▂▂▂▂▂▂▃▃▃▃▃▃▃▃▃▂▂▂▂▂▂▂
BARKER DJP	2000	66.58	2002	2012	▂▂▃▃▃▃▃▃▃▃▃▃▃▂▂▂▂▂▂▂▂▂▂	CARE A	2000	114.99	2007	2015	▂▂▂▂▂▂▂▃▃▃▃▃▃▃▃▃▂▂▂▂▂▂▂
ZHAO Y	2000	103.94	2005	2013	▂▂▂▂▂▃▃▃▃▃▃▃▃▃▂▂▂▂▂▂▂▂▂	CHEN JF	2000	110.37	2006	2014	▂▂▂▂▂▂▃▃▃▃▃▃▃▃▃▂▂▂▂▂▂▂▂
LEWIS BP	2000	92.34	2005	2015	▂▂▂▂▂▃▃▃▃▃▃▃▃▃▃▃▂▂▂▂▂▂▂	ZHAO Y	2000	103.94	2005	2013	▂▂▂▂▂▃▃▃▃▃▃▃▃▃▂▂▂▂▂▂▂▂▂
GLUCKMAN PD	2000	65.58	2005	2012	▂▂▂▂▂▃▃▃▃▃▃▃▃▂▂▂▂▂▂▂▂▂▂	SAYED D	2000	100.01	2007	2014	▂▂▂▂▂▂▂▃▃▃▃▃▃▃▃▂▂▂▂▂▂▂▂
REIK W	2000	62.37	2005	2014	▂▂▂▂▂▃▃▃▃▃▃▃▃▃▃▂▂▂▂▂▂▂▂	KRUTZFELDT J	2000	96.28	2007	2014	▂▂▂▂▂▂▂▃▃▃▃▃▃▃▃▂▂▂▂▂▂▂▂
AMBROS V	2000	62.19	2005	2014	▂▂▂▂▂▃▃▃▃▃▃▃▃▃▃▂▂▂▂▂▂▂▂	YANG BF	2000	93.16	2007	2015	▂▂▂▂▂▂▂▃▃▃▃▃▃▃▃▃▂▂▂▂▂▂▂
CHEN JF	2000	110.37	2006	2014	▂▂▂▂▂▂▃▃▃▃▃▃▃▃▃▂▂▂▂▂▂▂▂	CHENG YH	2000	92.37	2008	2015	▂▂▂▂▂▂▂▂▃▃▃▃▃▃▃▃▂▂▂▂▂▂▂
VAN ROOIJE	2000	161.02	2007	2015	▂▂▂▂▂▂▂▃▃▃▃▃▃▃▃▃▂▂▂▂▂▂▂	LEWIS BP	2000	92.34	2005	2015	▂▂▂▂▂▃▃▃▃▃▃▃▃▃▃▃▂▂▂▂▂▂▂
CARE A	2000	114.99	2007	2015	▂▂▂▂▂▂▂▃▃▃▃▃▃▃▃▃▂▂▂▂▂▂▂	SMALL EM	2000	84.77	2011	2015	▂▂▂▂▂▂▂▂▂▂▂▃▃▃▃▃▂▂▂▂▂▂▂
SAYED D	2000	100.01	2007	2014	▂▂▂▂▂▂▂▃▃▃▃▃▃▃▃▂▂▂▂▂▂▂▂	TATSUGUCHI M	2000	84.21	2008	2014	▂▂▂▂▂▂▂▂▃▃▃▃▃▃▃▂▂▂▂▂▂▂▂
KRUTZFELDT J	2000	96.28	2007	2014	▂▂▂▂▂▂▂▃▃▃▃▃▃▃▃▂▂▂▂▂▂▂▂	IKEDA S	2000	77.76	2008	2015	▂▂▂▂▂▂▂▂▃▃▃▃▃▃▃▃▂▂▂▂▂▂▂
YANG BF	2000	93.16	2007	2015	▂▂▂▂▂▂▂▃▃▃▃▃▃▃▃▃▂▂▂▂▂▂▂	CORDES KR	2000	74.76	2010	2015	▂▂▂▂▂▂▂▂▂▂▃▃▃▃▃▃▂▂▂▂▂▂▂
LAGOS-QUINTANA M	2000	70.13	2007	2014	▂▂▂▂▂▂▂▃▃▃▃▃▃▃▃▂▂▂▂▂▂▂▂	ELBASHIR SM	2000	71.99	2002	2011	▂▂▃▃▃▃▃▃▃▃▃▃▂▂▂▂▂▂▂▂▂▂▂
RAO PK	2000	68.43	2007	2015	▂▂▂▂▂▂▂▃▃▃▃▃▃▃▃▃▂▂▂▂▂▂▂	LAGOS-QUINTANA M	2000	70.13	2007	2014	▂▂▂▂▂▂▂▃▃▃▃▃▃▃▃▂▂▂▂▂▂▂▂
CHENG YH	2000	92.37	2008	2015	▂▂▂▂▂▂▂▂▃▃▃▃▃▃▃▃▂▂▂▂▂▂▂	THUM T	2000	69.69	2008	2014	▂▂▂▂▂▂▂▂▃▃▃▃▃▃▃▂▂▂▂▂▂▂▂
TATSUGUCHI M	2000	84.21	2008	2014	▂▂▂▂▂▂▂▂▃▃▃▃▃▃▃▂▂▂▂▂▂▂▂	RAO PK	2000	68.43	2007	2015	▂▂▂▂▂▂▂▃▃▃▃▃▃▃▃▃▂▂▂▂▂▂▂
IKEDA S	2000	77.76	2008	2015	▂▂▂▂▂▂▂▂▃▃▃▃▃▃▃▃▂▂▂▂▂▂▂	LIU N	2000	67.24	2009	2015	▂▂▂▂▂▂▂▂▂▃▃▃▃▃▃▃▂▂▂▂▂▂▂
THUM T	2000	69.69	2008	2014	▂▂▂▂▂▂▂▂▃▃▃▃▃▃▃▂▂▂▂▂▂▂▂	BARKER DJP	2000	66.58	2002	2012	▂▂▃▃▃▃▃▃▃▃▃▃▃▂▂▂▂▂▂▂▂▂▂
LIU N	2000	67.24	2009	2015	▂▂▂▂▂▂▂▂▂▃▃▃▃▃▃▃▂▂▂▂▂▂▂	GLUCKMAN PD	2000	65.58	2005	2012	▂▂▂▂▂▃▃▃▃▃▃▃▃▂▂▂▂▂▂▂▂▂▂
CORDES KR	2000	74.76	2010	2015	▂▂▂▂▂▂▂▂▂▂▃▃▃▃▃▃▂▂▂▂▂▂▂	FICHTLSCHERER S	2000	63.98	2011	2015	▂▂▂▂▂▂▂▂▂▂▂▃▃▃▃▃▂▂▂▂▂▂▂
MATKOVICH SJ	2000	63.16	2010	2016	▂▂▂▂▂▂▂▂▂▂▃▃▃▃▃▃▃▂▂▂▂▂▂	MATKOVICH SJ	2000	63.16	2010	2016	▂▂▂▂▂▂▂▂▂▂▃▃▃▃▃▃▃▂▂▂▂▂▂
BONAUER A	2000	62.1	2010	2015	▂▂▂▂▂▂▂▂▂▂▃▃▃▃▃▃▂▂▂▂▂▂▂	REIK W	2000	62.37	2005	2014	▂▂▂▂▂▃▃▃▃▃▃▃▃▃▃▂▂▂▂▂▂▂▂
SMALL EM	2000	84.77	2011	2015	▂▂▂▂▂▂▂▂▂▂▂▃▃▃▃▃▂▂▂▂▂▂▂	AMBROS V	2000	62.19	2005	2014	▂▂▂▂▂▃▃▃▃▃▃▃▃▃▃▂▂▂▂▂▂▂▂
FICHTLSCHERER S	2000	63.98	2011	2015	▂▂▂▂▂▂▂▂▂▂▂▃▃▃▃▃▂▂▂▂▂▂▂	BONAUER A	2000	62.1	2010	2015	▂▂▂▂▂▂▂▂▂▂▃▃▃▃▃▃▂▂▂▂▂▂▂
Q. Top 25 cited-authors with strongest beginning of citation bursts (2017-2022)						R. Top 25 cited-authors with the strongest strength of citation bursts (2017-2022)
Cited Authors	Year	Strength	Begin	End	2017 - 2022	Cited Authors	Year	Strength	Begin	End	2017 - 2022
MOZAFFARIAN D	2017	25.96	2017	2018	▃▃▂▂▂▂	MOZAFFARIAN D	2017	25.96	2017	2018	▃▃▂▂▂▂
MITCHELL PS	2017	24.94	2017	2018	▃▃▂▂▂▂	MITCHELL PS	2017	24.94	2017	2018	▃▃▂▂▂▂
CAPORALI A	2017	21.32	2017	2018	▃▃▂▂▂▂	CAPORALI A	2017	21.32	2017	2018	▃▃▂▂▂▂
LATRONICO MVG	2017	20.51	2017	2019	▃▃▃▂▂▂	LATRONICO MVG	2017	20.51	2017	2019	▃▃▃▂▂▂
REN XP	2017	19.96	2017	2019	▃▃▃▂▂▂	REN XP	2017	19.96	2017	2019	▃▃▃▂▂▂
MAEGDEFESSEL L	2017	19.46	2017	2018	▃▃▂▂▂▂	MAEGDEFESSEL L	2017	19.46	2017	2018	▃▃▂▂▂▂
AI J	2017	19.36	2017	2018	▃▃▂▂▂▂	AI J	2017	19.36	2017	2018	▃▃▂▂▂▂
PASQUINELLI AE	2017	19.14	2017	2018	▃▃▂▂▂▂	PASQUINELLI AE	2017	19.14	2017	2018	▃▃▂▂▂▂
KIM DH	2017	19.14	2017	2018	▃▃▂▂▂▂	KIM DH	2017	19.14	2017	2018	▃▃▂▂▂▂
WAHLQUIST C	2017	19.14	2017	2018	▃▃▂▂▂▂	WAHLQUIST C	2017	19.14	2017	2018	▃▃▂▂▂▂
KAROLINA DS	2017	18.71	2017	2018	▃▃▂▂▂▂	KAROLINA DS	2017	18.71	2017	2018	▃▃▂▂▂▂
DIMMELER S	2017	18.71	2017	2018	▃▃▂▂▂▂	DIMMELER S	2017	18.71	2017	2018	▃▃▂▂▂▂
TOBI EW	2017	18.27	2017	2018	▃▃▂▂▂▂	TOBI EW	2017	18.27	2017	2018	▃▃▂▂▂▂
WU L	2017	18.27	2017	2018	▃▃▂▂▂▂	WU L	2017	18.27	2017	2018	▃▃▂▂▂▂
SHAN ZX	2017	17.84	2017	2018	▃▃▂▂▂▂	SHAN ZX	2017	17.84	2017	2018	▃▃▂▂▂▂
CREEMERS EE	2017	17.64	2017	2018	▃▃▂▂▂▂	CREEMERS EE	2017	17.64	2017	2018	▃▃▂▂▂▂
SUAREZ Y	2017	17.63	2017	2018	▃▃▂▂▂▂	SUAREZ Y	2017	17.63	2017	2018	▃▃▂▂▂▂
WINTER J	2017	17.4	2017	2018	▃▃▂▂▂▂	ZHANG XQ	2017	17.46	2019	2020	▂▂▃▃▂▂
LILLYCROP KA	2017	17.4	2017	2018	▃▃▂▂▂▂	WINTER J	2017	17.4	2017	2018	▃▃▂▂▂▂
TRAJKOVSKI M	2017	17.4	2017	2018	▃▃▂▂▂▂	LILLYCROP KA	2017	17.4	2017	2018	▃▃▂▂▂▂
CESANA M	2017	17.19	2017	2019	▃▃▃▂▂▂	TRAJKOVSKI M	2017	17.4	2017	2018	▃▃▂▂▂▂
AKAT KM	2017	16.97	2017	2018	▃▃▂▂▂▂	ZHU HY	2017	17.35	2018	2019	▂▃▃▂▂▂
BOLLI R	2017	16.97	2017	2018	▃▃▂▂▂▂	CESANA M	2017	17.19	2017	2019	▃▃▃▂▂▂
ZHU HY	2017	17.35	2018	2019	▂▃▃▂▂▂	AKAT KM	2017	16.97	2017	2018	▃▃▂▂▂▂
ZHANG XQ	2017	17.46	2019	2020	▂▂▃▃▂▂	BOLLI R	2017	16.97	2017	2018	▃▃▂▂▂▂

## Sheet: references
S. Top 25 references with strongest beginning of citation bursts (2000-2022)
References	Year	Strength	Begin	End	2000 - 2022
Chen JF, 2006, NAT GENET, V38, P228, DOI 10.1038/ng1725, DOI	2006	94.47	2006	2011	▂▂▂▂▂▂▃▃▃▃▃▃▂▂▂▂▂▂▂▂▂▂▂
Zhao Y, 2005, NATURE, V436, P214, DOI 10.1038/nature03817, DOI	2005	82.19	2006	2010	▂▂▂▂▂▂▃▃▃▃▃▂▂▂▂▂▂▂▂▂▂▂▂
Care A, 2007, NAT MED, V13, P613, DOI 10.1038/nm1582, DOI	2007	131.78	2007	2012	▂▂▂▂▂▂▂▃▃▃▃▃▃▂▂▂▂▂▂▂▂▂▂
Van ROOIJE, 2006, P NATL ACAD SCI USA, V103, P18255, DOI 10.1073/pnas.0608791103, DOI	2006	130.41	2007	2011	▂▂▂▂▂▂▂▃▃▃▃▃▂▂▂▂▂▂▂▂▂▂▂
Van ROOIJE, 2007, SCIENCE, V316, P575, DOI 10.1126/science.1139089, DOI	2007	128.42	2007	2012	▂▂▂▂▂▂▂▃▃▃▃▃▃▂▂▂▂▂▂▂▂▂▂
Zhao Y, 2007, CELL, V129, P303, DOI 10.1016/j.cell.2007.03.030, DOI	2007	102.06	2007	2012	▂▂▂▂▂▂▂▃▃▃▃▃▃▂▂▂▂▂▂▂▂▂▂
Thum T, 2007, CIRCULATION, V116, P258, DOI 10.1161/CIRCULATIONAHA.107.687947, DOI	2007	98.71	2007	2012	▂▂▂▂▂▂▂▃▃▃▃▃▃▂▂▂▂▂▂▂▂▂▂
Yang BF, 2007, NAT MED, V13, P486, DOI 10.1038/nm1569, DOI	2007	91.53	2007	2012	▂▂▂▂▂▂▂▃▃▃▃▃▃▂▂▂▂▂▂▂▂▂▂
Sayed D, 2007, CIRC RES, V100, P416, DOI 10.1161/01.RES.0000257913.42552.23, DOI	2007	90.58	2007	2012	▂▂▂▂▂▂▂▃▃▃▃▃▃▂▂▂▂▂▂▂▂▂▂
Cheng YH, 2007, AM J PATHOL, V170, P1831, DOI 10.2353/ajpath.2007.061170, DOI	2007	76.71	2007	2012	▂▂▂▂▂▂▂▃▃▃▃▃▃▂▂▂▂▂▂▂▂▂▂
Tatsuguchi M, 2007, J MOL CELL CARDIOL, V42, P1137, DOI 10.1016/j.yjmcc.2007.04.004, DOI	2007	63.78	2008	2012	▂▂▂▂▂▂▂▂▃▃▃▃▃▂▂▂▂▂▂▂▂▂▂
Bartel DP, 2009, CELL, V136, P215, DOI 10.1016/j.cell.2009.01.002, DOI	2009	121.9	2009	2014	▂▂▂▂▂▂▂▂▂▃▃▃▃▃▃▂▂▂▂▂▂▂▂
Thum T, 2008, NATURE, V456, P980, DOI 10.1038/nature07511, DOI	2008	116.34	2009	2013	▂▂▂▂▂▂▂▂▂▃▃▃▃▃▂▂▂▂▂▂▂▂▂
Van ROOIJE, 2008, P NATL ACAD SCI USA, V105, P13027, DOI 10.1073/pnas.0805038105, DOI	2008	104.65	2009	2013	▂▂▂▂▂▂▂▂▂▃▃▃▃▃▂▂▂▂▂▂▂▂▂
Mitchell PS, 2008, P NATL ACAD SCI USA, V105, P10513, DOI 10.1073/pnas.0804549105, DOI	2008	65.79	2009	2013	▂▂▂▂▂▂▂▂▂▃▃▃▃▃▂▂▂▂▂▂▂▂▂
Cordes KR, 2009, NATURE, V460, P705, DOI 10.1038/nature08195, DOI	2009	76.28	2010	2014	▂▂▂▂▂▂▂▂▂▂▃▃▃▃▃▂▂▂▂▂▂▂▂
Bonauer A, 2009, SCIENCE, V324, P1710, DOI 10.1126/science.1174381, DOI	2009	71.25	2010	2014	▂▂▂▂▂▂▂▂▂▂▃▃▃▃▃▂▂▂▂▂▂▂▂
Callis TE, 2009, J CLIN INVEST, V119, P2772, DOI 10.1172/JCI36154, DOI	2009	69.32	2010	2014	▂▂▂▂▂▂▂▂▂▂▃▃▃▃▃▂▂▂▂▂▂▂▂
Fichtlscherer S, 2010, CIRC RES, V107, P677, DOI 10.1161/CIRCRESAHA.109.215566, DOI	2010	93.94	2011	2015	▂▂▂▂▂▂▂▂▂▂▂▃▃▃▃▃▂▂▂▂▂▂▂
Wang GK, 2010, EUR HEART J, V31, P659, DOI 10.1093/eurheartj/ehq013, DOI	2010	80.67	2011	2015	▂▂▂▂▂▂▂▂▂▂▂▃▃▃▃▃▂▂▂▂▂▂▂
Dalessandra Y, 2010, EUR HEART J, V31, P2765, DOI 10.1093/eurheartj/ehq167, DOI	2010	65.8	2011	2015	▂▂▂▂▂▂▂▂▂▂▂▃▃▃▃▃▂▂▂▂▂▂▂
Small EM, 2011, NATURE, V469, P336, DOI 10.1038/nature09783, DOI	2011	73.71	2012	2016	▂▂▂▂▂▂▂▂▂▂▂▂▃▃▃▃▃▂▂▂▂▂▂
Creemers EE, 2012, CIRC RES, V110, P483, DOI 10.1161/CIRCRESAHA.111.247452, DOI	2012	66.93	2013	2017	▂▂▂▂▂▂▂▂▂▂▂▂▂▃▃▃▃▃▂▂▂▂▂
Han P, 2014, NATURE, V514, P102, DOI 10.1038/nature13596, DOI	2014	67.09	2015	2019	▂▂▂▂▂▂▂▂▂▂▂▂▂▂▂▃▃▃▃▃▂▂▂
Wang K, 2016, EUR HEART J, V37, P2602, DOI 10.1093/eurheartj/ehv713, DOI	2016	67.88	2018	2022	▂▂▂▂▂▂▂▂▂▂▂▂▂▂▂▂▂▂▃▃▃▃▃
T. Top 25 references with the strongest strength of citation bursts (2000-2022)
References	Year	Strength	Begin	End	2000 - 2022
Care A, 2007, NAT MED, V13, P613, DOI 10.1038/nm1582, DOI	2007	131.78	2007	2012	▂▂▂▂▂▂▂▃▃▃▃▃▃▂▂▂▂▂▂▂▂▂▂
Van ROOIJE, 2006, P NATL ACAD SCI USA, V103, P18255, DOI 10.1073/pnas.0608791103, DOI	2006	130.41	2007	2011	▂▂▂▂▂▂▂▃▃▃▃▃▂▂▂▂▂▂▂▂▂▂▂
Van ROOIJE, 2007, SCIENCE, V316, P575, DOI 10.1126/science.1139089, DOI	2007	128.42	2007	2012	▂▂▂▂▂▂▂▃▃▃▃▃▃▂▂▂▂▂▂▂▂▂▂
Bartel DP, 2009, CELL, V136, P215, DOI 10.1016/j.cell.2009.01.002, DOI	2009	121.9	2009	2014	▂▂▂▂▂▂▂▂▂▃▃▃▃▃▃▂▂▂▂▂▂▂▂
Thum T, 2008, NATURE, V456, P980, DOI 10.1038/nature07511, DOI	2008	116.34	2009	2013	▂▂▂▂▂▂▂▂▂▃▃▃▃▃▂▂▂▂▂▂▂▂▂
Van ROOIJE, 2008, P NATL ACAD SCI USA, V105, P13027, DOI 10.1073/pnas.0805038105, DOI	2008	104.65	2009	2013	▂▂▂▂▂▂▂▂▂▃▃▃▃▃▂▂▂▂▂▂▂▂▂
Zhao Y, 2007, CELL, V129, P303, DOI 10.1016/j.cell.2007.03.030, DOI	2007	102.06	2007	2012	▂▂▂▂▂▂▂▃▃▃▃▃▃▂▂▂▂▂▂▂▂▂▂
Thum T, 2007, CIRCULATION, V116, P258, DOI 10.1161/CIRCULATIONAHA.107.687947, DOI	2007	98.71	2007	2012	▂▂▂▂▂▂▂▃▃▃▃▃▃▂▂▂▂▂▂▂▂▂▂
Chen JF, 2006, NAT GENET, V38, P228, DOI 10.1038/ng1725, DOI	2006	94.47	2006	2011	▂▂▂▂▂▂▃▃▃▃▃▃▂▂▂▂▂▂▂▂▂▂▂
Fichtlscherer S, 2010, CIRC RES, V107, P677, DOI 10.1161/CIRCRESAHA.109.215566, DOI	2010	93.94	2011	2015	▂▂▂▂▂▂▂▂▂▂▂▃▃▃▃▃▂▂▂▂▂▂▂
Yang BF, 2007, NAT MED, V13, P486, DOI 10.1038/nm1569, DOI	2007	91.53	2007	2012	▂▂▂▂▂▂▂▃▃▃▃▃▃▂▂▂▂▂▂▂▂▂▂
Sayed D, 2007, CIRC RES, V100, P416, DOI 10.1161/01.RES.0000257913.42552.23, DOI	2007	90.58	2007	2012	▂▂▂▂▂▂▂▃▃▃▃▃▃▂▂▂▂▂▂▂▂▂▂
Zhao Y, 2005, NATURE, V436, P214, DOI 10.1038/nature03817, DOI	2005	82.19	2006	2010	▂▂▂▂▂▂▃▃▃▃▃▂▂▂▂▂▂▂▂▂▂▂▂
Wang GK, 2010, EUR HEART J, V31, P659, DOI 10.1093/eurheartj/ehq013, DOI	2010	80.67	2011	2015	▂▂▂▂▂▂▂▂▂▂▂▃▃▃▃▃▂▂▂▂▂▂▂
Cheng YH, 2007, AM J PATHOL, V170, P1831, DOI 10.2353/ajpath.2007.061170, DOI	2007	76.71	2007	2012	▂▂▂▂▂▂▂▃▃▃▃▃▃▂▂▂▂▂▂▂▂▂▂
Cordes KR, 2009, NATURE, V460, P705, DOI 10.1038/nature08195, DOI	2009	76.28	2010	2014	▂▂▂▂▂▂▂▂▂▂▃▃▃▃▃▂▂▂▂▂▂▂▂
Small EM, 2011, NATURE, V469, P336, DOI 10.1038/nature09783, DOI	2011	73.71	2012	2016	▂▂▂▂▂▂▂▂▂▂▂▂▃▃▃▃▃▂▂▂▂▂▂
Bonauer A, 2009, SCIENCE, V324, P1710, DOI 10.1126/science.1174381, DOI	2009	71.25	2010	2014	▂▂▂▂▂▂▂▂▂▂▃▃▃▃▃▂▂▂▂▂▂▂▂
Callis TE, 2009, J CLIN INVEST, V119, P2772, DOI 10.1172/JCI36154, DOI	2009	69.32	2010	2014	▂▂▂▂▂▂▂▂▂▂▃▃▃▃▃▂▂▂▂▂▂▂▂
Wang K, 2016, EUR HEART J, V37, P2602, DOI 10.1093/eurheartj/ehv713, DOI	2016	67.88	2018	2022	▂▂▂▂▂▂▂▂▂▂▂▂▂▂▂▂▂▂▃▃▃▃▃
Han P, 2014, NATURE, V514, P102, DOI 10.1038/nature13596, DOI	2014	67.09	2015	2019	▂▂▂▂▂▂▂▂▂▂▂▂▂▂▂▃▃▃▃▃▂▂▂
Creemers EE, 2012, CIRC RES, V110, P483, DOI 10.1161/CIRCRESAHA.111.247452, DOI	2012	66.93	2013	2017	▂▂▂▂▂▂▂▂▂▂▂▂▂▃▃▃▃▃▂▂▂▂▂
Dalessandra Y, 2010, EUR HEART J, V31, P2765, DOI 10.1093/eurheartj/ehq167, DOI	2010	65.8	2011	2015	▂▂▂▂▂▂▂▂▂▂▂▃▃▃▃▃▂▂▂▂▂▂▂
Mitchell PS, 2008, P NATL ACAD SCI USA, V105, P10513, DOI 10.1073/pnas.0804549105, DOI	2008	65.79	2009	2013	▂▂▂▂▂▂▂▂▂▃▃▃▃▃▂▂▂▂▂▂▂▂▂
Tatsuguchi M, 2007, J MOL CELL CARDIOL, V42, P1137, DOI 10.1016/j.yjmcc.2007.04.004, DOI	2007	63.78	2008	2012	▂▂▂▂▂▂▂▂▃▃▃▃▃▂▂▂▂▂▂▂▂▂▂
U. Top 25 references with strongest beginning of citation bursts (2017-2022)
References	Year	Strength	Begin	End	2017 - 2022
Memczak S, 2013, NATURE, V495, P333, DOI 10.1038/nature11928, DOI	2013	31.09	2017	2018	▃▃▂▂▂▂
Vausort M, 2014, CIRC RES, V115, P668, DOI 10.1161/CIRCRESAHA.115.303836, DOI	2014	28.69	2017	2019	▃▃▃▂▂▂
Wang K, 2014, CIRC RES, V114, P1377, DOI 10.1161/CIRCRESAHA.114.302476, DOI	2014	28.47	2017	2019	▃▃▃▂▂▂
Han P, 2014, NATURE, V514, P102, DOI 10.1038/nature13596, DOI	2014	28.25	2017	2019	▃▃▃▂▂▂
Hansen TB, 2013, NATURE, V495, P384, DOI 10.1038/nature11993, DOI	2013	27.97	2017	2018	▃▃▂▂▂▂
Boon RA, 2013, NATURE, V495, P107, DOI 10.1038/nature11919, DOI	2013	27.19	2017	2018	▃▃▂▂▂▂
Bang C, 2014, J CLIN INVEST, V124, P2136, DOI 10.1172/JCI70577, DOI	2014	26.47	2017	2019	▃▃▃▂▂▂
Klattenhoff CA, 2013, CELL, V152, P570, DOI 10.1016/j.cell.2013.01.003, DOI	2013	26.41	2017	2018	▃▃▂▂▂▂
Kumarswamy R, 2014, CIRC RES, V114, P1569, DOI 10.1161/CIRCRESAHA.114.303915, DOI	2014	23.6	2017	2019	▃▃▃▂▂▂
Janssen HLA, 2013, NEW ENGL J MED, V368, P1685, DOI 10.1056/NEJMoa1209026, DOI	2013	23.3	2017	2018	▃▃▂▂▂▂
Ha M, 2014, NAT REV MOL CELL BIO, V15, P509, DOI 10.1038/nrm3838, DOI	2014	22.27	2017	2019	▃▃▃▂▂▂
Grote P, 2013, DEV CELL, V24, P206, DOI 10.1016/j.devcel.2012.12.012, DOI	2013	20.96	2017	2018	▃▃▂▂▂▂
Horvath S, 2013, GENOME BIOL, V14, P0, DOI 10.1186/gb-2013-14-10-r115, DOI	2013	20.57	2017	2018	▃▃▂▂▂▂
Jeck WR, 2013, RNA, V19, P141, DOI 10.1261/rna.035667.112, DOI	2013	19.8	2017	2018	▃▃▂▂▂▂
Kozomara A, 2014, NUCLEIC ACIDS RES, V42, P0, DOI 10.1093/nar/gkt1181, DOI	2014	18.51	2017	2019	▃▃▃▂▂▂
Barile L, 2014, CARDIOVASC RES, V103, P530, DOI 10.1093/cvr/cvu167, DOI	2014	18.29	2017	2019	▃▃▃▂▂▂
Ibrahim AGE, 2014, STEM CELL REP, V2, P606, DOI 10.1016/j.stemcr.2014.04.006, DOI	2014	17.85	2017	2019	▃▃▃▂▂▂
Raposo G, 2013, J CELL BIOL, V200, P373, DOI 10.1083/jcb.201211138, DOI	2013	17.46	2017	2018	▃▃▂▂▂▂
Matsumoto S, 2013, CIRC RES, V113, P322, DOI 10.1161/CIRCRESAHA.113.301209, DOI	2013	17.07	2017	2018	▃▃▂▂▂▂
Lopez-otin C, 2013, CELL, V153, P1194, DOI 10.1016/j.cell.2013.05.039, DOI	2013	16.69	2017	2018	▃▃▂▂▂▂
Arslan F, 2013, STEM CELL RES, V10, P301, DOI 10.1016/j.scr.2013.01.002, DOI	2013	15.91	2017	2018	▃▃▂▂▂▂
Chen JH, 2013, CIRC RES, V112, P1557, DOI 10.1161/CIRCRESAHA.112.300658, DOI	2013	15.91	2017	2018	▃▃▂▂▂▂
Michalik KM, 2014, CIRC RES, V114, P1389, DOI 10.1161/CIRCRESAHA.114.303265, DOI	2014	25.25	2018	2019	▂▃▃▂▂▂
Love MI, 2014, GENOME BIOL, V15, P0, DOI 10.1186/s13059-014-0550-8, DOI	2014	22.97	2018	2019	▂▃▃▂▂▂
[anonymous] , 2017, CIRCULATION, V136, P0, DOI 10.1161/CIR.0000000000000530, DOI	2017	18.03	2018	2019	▂▃▃▂▂▂
V. Top 25 references with the strongest strength of citation bursts (2017-2022)
References	Year	Strength	Begin	End	2017 - 2022
Memczak S, 2013, NATURE, V495, P333, DOI 10.1038/nature11928, DOI	2013	31.09	2017	2018	▃▃▂▂▂▂
Vausort M, 2014, CIRC RES, V115, P668, DOI 10.1161/CIRCRESAHA.115.303836, DOI	2014	28.69	2017	2019	▃▃▃▂▂▂
Wang K, 2014, CIRC RES, V114, P1377, DOI 10.1161/CIRCRESAHA.114.302476, DOI	2014	28.47	2017	2019	▃▃▃▂▂▂
Han P, 2014, NATURE, V514, P102, DOI 10.1038/nature13596, DOI	2014	28.25	2017	2019	▃▃▃▂▂▂
Hansen TB, 2013, NATURE, V495, P384, DOI 10.1038/nature11993, DOI	2013	27.97	2017	2018	▃▃▂▂▂▂
Boon RA, 2013, NATURE, V495, P107, DOI 10.1038/nature11919, DOI	2013	27.19	2017	2018	▃▃▂▂▂▂
Bang C, 2014, J CLIN INVEST, V124, P2136, DOI 10.1172/JCI70577, DOI	2014	26.47	2017	2019	▃▃▃▂▂▂
Klattenhoff CA, 2013, CELL, V152, P570, DOI 10.1016/j.cell.2013.01.003, DOI	2013	26.41	2017	2018	▃▃▂▂▂▂
Michalik KM, 2014, CIRC RES, V114, P1389, DOI 10.1161/CIRCRESAHA.114.303265, DOI	2014	25.25	2018	2019	▂▃▃▂▂▂
Kumarswamy R, 2014, CIRC RES, V114, P1569, DOI 10.1161/CIRCRESAHA.114.303915, DOI	2014	23.6	2017	2019	▃▃▃▂▂▂
Janssen HLA, 2013, NEW ENGL J MED, V368, P1685, DOI 10.1056/NEJMoa1209026, DOI	2013	23.3	2017	2018	▃▃▂▂▂▂
Love MI, 2014, GENOME BIOL, V15, P0, DOI 10.1186/s13059-014-0550-8, DOI	2014	22.97	2018	2019	▂▃▃▂▂▂
Ha M, 2014, NAT REV MOL CELL BIO, V15, P509, DOI 10.1038/nrm3838, DOI	2014	22.27	2017	2019	▃▃▃▂▂▂
Grote P, 2013, DEV CELL, V24, P206, DOI 10.1016/j.devcel.2012.12.012, DOI	2013	20.96	2017	2018	▃▃▂▂▂▂
Horvath S, 2013, GENOME BIOL, V14, P0, DOI 10.1186/gb-2013-14-10-r115, DOI	2013	20.57	2017	2018	▃▃▂▂▂▂
Jeck WR, 2013, RNA, V19, P141, DOI 10.1261/rna.035667.112, DOI	2013	19.8	2017	2018	▃▃▂▂▂▂
Kozomara A, 2014, NUCLEIC ACIDS RES, V42, P0, DOI 10.1093/nar/gkt1181, DOI	2014	18.51	2017	2019	▃▃▃▂▂▂
Barile L, 2014, CARDIOVASC RES, V103, P530, DOI 10.1093/cvr/cvu167, DOI	2014	18.29	2017	2019	▃▃▃▂▂▂
[anonymous] , 2017, CIRCULATION, V136, P0, DOI 10.1161/CIR.0000000000000530, DOI	2017	18.03	2018	2019	▂▃▃▂▂▂
Ibrahim AGE, 2014, STEM CELL REP, V2, P606, DOI 10.1016/j.stemcr.2014.04.006, DOI	2014	17.85	2017	2019	▃▃▃▂▂▂
Raposo G, 2013, J CELL BIOL, V200, P373, DOI 10.1083/jcb.201211138, DOI	2013	17.46	2017	2018	▃▃▂▂▂▂
Matsumoto S, 2013, CIRC RES, V113, P322, DOI 10.1161/CIRCRESAHA.113.301209, DOI	2013	17.07	2017	2018	▃▃▂▂▂▂
Lopez-otin C, 2013, CELL, V153, P1194, DOI 10.1016/j.cell.2013.05.039, DOI	2013	16.69	2017	2018	▃▃▂▂▂▂
Arslan F, 2013, STEM CELL RES, V10, P301, DOI 10.1016/j.scr.2013.01.002, DOI	2013	15.91	2017	2018	▃▃▂▂▂▂
Chen JH, 2013, CIRC RES, V112, P1557, DOI 10.1161/CIRCRESAHA.112.300658, DOI	2013	15.91	2017	2018	▃▃▂▂▂▂

## Sheet: Keywords
W. Top 25 keywords with strongest beginning of citation bursts (2000-2022)
Keywords	Year	Strength	Begin	End	2000 - 2022
free radical	2000	14.88	2002	2015	▂▂▃▃▃▃▃▃▃▃▃▃▃▃▃▃▂▂▂▂▂▂▂
rna interference	2000	27.81	2004	2013	▂▂▂▂▃▃▃▃▃▃▃▃▃▃▂▂▂▂▂▂▂▂▂
gene expression	2000	24.64	2004	2013	▂▂▂▂▃▃▃▃▃▃▃▃▃▃▂▂▂▂▂▂▂▂▂
smooth muscle cell	2000	17.58	2004	2015	▂▂▂▂▃▃▃▃▃▃▃▃▃▃▃▃▂▂▂▂▂▂▂
cardiac myocyte	2000	12.16	2004	2015	▂▂▂▂▃▃▃▃▃▃▃▃▃▃▃▃▂▂▂▂▂▂▂
gene therapy	2000	11.78	2004	2014	▂▂▂▂▃▃▃▃▃▃▃▃▃▃▃▂▂▂▂▂▂▂▂
gene silencing	2000	13.17	2005	2013	▂▂▂▂▂▃▃▃▃▃▃▃▃▃▂▂▂▂▂▂▂▂▂
small interfering rna	2000	10.99	2005	2010	▂▂▂▂▂▃▃▃▃▃▃▂▂▂▂▂▂▂▂▂▂▂▂
endothelial cell	2000	10.69	2005	2011	▂▂▂▂▂▃▃▃▃▃▃▃▂▂▂▂▂▂▂▂▂▂▂
ion channel	2000	8.92	2005	2013	▂▂▂▂▂▃▃▃▃▃▃▃▃▃▂▂▂▂▂▂▂▂▂
signal transduction	2000	22.02	2006	2012	▂▂▂▂▂▂▃▃▃▃▃▃▃▂▂▂▂▂▂▂▂▂▂
nadph oxidase	2000	10.18	2006	2016	▂▂▂▂▂▂▃▃▃▃▃▃▃▃▃▃▃▂▂▂▂▂▂
nitric oxide	2000	7.66	2006	2015	▂▂▂▂▂▂▃▃▃▃▃▃▃▃▃▃▂▂▂▂▂▂▂
gene regulation	2000	12	2007	2013	▂▂▂▂▂▂▂▃▃▃▃▃▃▃▂▂▂▂▂▂▂▂▂
fetal programming	2000	10.74	2007	2014	▂▂▂▂▂▂▂▃▃▃▃▃▃▃▃▂▂▂▂▂▂▂▂
embryonic stem cell	2000	9.95	2007	2013	▂▂▂▂▂▂▂▃▃▃▃▃▃▃▂▂▂▂▂▂▂▂▂
protein kinase c	2000	7.53	2007	2012	▂▂▂▂▂▂▂▃▃▃▃▃▃▂▂▂▂▂▂▂▂▂▂
reactive oxygen specy	2000	10.06	2008	2013	▂▂▂▂▂▂▂▂▃▃▃▃▃▃▂▂▂▂▂▂▂▂▂
heart development	2000	8.99	2009	2012	▂▂▂▂▂▂▂▂▂▃▃▃▃▂▂▂▂▂▂▂▂▂▂
stem cell	2000	10.89	2011	2015	▂▂▂▂▂▂▂▂▂▂▂▃▃▃▃▃▂▂▂▂▂▂▂
histone modification	2000	8.02	2012	2013	▂▂▂▂▂▂▂▂▂▂▂▂▃▃▂▂▂▂▂▂▂▂▂
circular rna	2000	14.39	2019	2022	▂▂▂▂▂▂▂▂▂▂▂▂▂▂▂▂▂▂▂▃▃▃▃
reperfusion injury	2000	7.59	2019	2022	▂▂▂▂▂▂▂▂▂▂▂▂▂▂▂▂▂▂▂▃▃▃▃
myocardial injury	2000	9.43	2020	2022	▂▂▂▂▂▂▂▂▂▂▂▂▂▂▂▂▂▂▂▂▃▃▃
nlrp3 inflammasome	2000	8.1	2020	2022	▂▂▂▂▂▂▂▂▂▂▂▂▂▂▂▂▂▂▂▂▃▃▃
X. Top 25 keywords with the strongest strength of citation bursts (2000-2022)
Keywords	Year	Strength	Begin	End	2000 - 2022
rna interference	2000	27.81	2004	2013	▂▂▂▂▃▃▃▃▃▃▃▃▃▃▂▂▂▂▂▂▂▂▂
gene expression	2000	24.64	2004	2013	▂▂▂▂▃▃▃▃▃▃▃▃▃▃▂▂▂▂▂▂▂▂▂
signal transduction	2000	22.02	2006	2012	▂▂▂▂▂▂▃▃▃▃▃▃▃▂▂▂▂▂▂▂▂▂▂
smooth muscle cell	2000	17.58	2004	2015	▂▂▂▂▃▃▃▃▃▃▃▃▃▃▃▃▂▂▂▂▂▂▂
free radical	2000	14.88	2002	2015	▂▂▃▃▃▃▃▃▃▃▃▃▃▃▃▃▂▂▂▂▂▂▂
circular rna	2000	14.39	2019	2022	▂▂▂▂▂▂▂▂▂▂▂▂▂▂▂▂▂▂▂▃▃▃▃
gene silencing	2000	13.17	2005	2013	▂▂▂▂▂▃▃▃▃▃▃▃▃▃▂▂▂▂▂▂▂▂▂
cardiac myocyte	2000	12.16	2004	2015	▂▂▂▂▃▃▃▃▃▃▃▃▃▃▃▃▂▂▂▂▂▂▂
gene regulation	2000	12	2007	2013	▂▂▂▂▂▂▂▃▃▃▃▃▃▃▂▂▂▂▂▂▂▂▂
gene therapy	2000	11.78	2004	2014	▂▂▂▂▃▃▃▃▃▃▃▃▃▃▃▂▂▂▂▂▂▂▂
small interfering rna	2000	10.99	2005	2010	▂▂▂▂▂▃▃▃▃▃▃▂▂▂▂▂▂▂▂▂▂▂▂
stem cell	2000	10.89	2011	2015	▂▂▂▂▂▂▂▂▂▂▂▃▃▃▃▃▂▂▂▂▂▂▂
fetal programming	2000	10.74	2007	2014	▂▂▂▂▂▂▂▃▃▃▃▃▃▃▃▂▂▂▂▂▂▂▂
endothelial cell	2000	10.69	2005	2011	▂▂▂▂▂▃▃▃▃▃▃▃▂▂▂▂▂▂▂▂▂▂▂
nadph oxidase	2000	10.18	2006	2016	▂▂▂▂▂▂▃▃▃▃▃▃▃▃▃▃▃▂▂▂▂▂▂
reactive oxygen specy	2000	10.06	2008	2013	▂▂▂▂▂▂▂▂▃▃▃▃▃▃▂▂▂▂▂▂▂▂▂
embryonic stem cell	2000	9.95	2007	2013	▂▂▂▂▂▂▂▃▃▃▃▃▃▃▂▂▂▂▂▂▂▂▂
myocardial injury	2000	9.43	2020	2022	▂▂▂▂▂▂▂▂▂▂▂▂▂▂▂▂▂▂▂▂▃▃▃
heart development	2000	8.99	2009	2012	▂▂▂▂▂▂▂▂▂▃▃▃▃▂▂▂▂▂▂▂▂▂▂
ion channel	2000	8.92	2005	2013	▂▂▂▂▂▃▃▃▃▃▃▃▃▃▂▂▂▂▂▂▂▂▂
nlrp3 inflammasome	2000	8.1	2020	2022	▂▂▂▂▂▂▂▂▂▂▂▂▂▂▂▂▂▂▂▂▃▃▃
histone modification	2000	8.02	2012	2013	▂▂▂▂▂▂▂▂▂▂▂▂▃▃▂▂▂▂▂▂▂▂▂
nitric oxide	2000	7.66	2006	2015	▂▂▂▂▂▂▃▃▃▃▃▃▃▃▃▃▂▂▂▂▂▂▂
reperfusion injury	2000	7.59	2019	2022	▂▂▂▂▂▂▂▂▂▂▂▂▂▂▂▂▂▂▂▃▃▃▃
protein kinase c	2000	7.53	2007	2012	▂▂▂▂▂▂▂▃▃▃▃▃▃▂▂▂▂▂▂▂▂▂▂
Y. Top 25 keywords with strongest beginning of citation bursts (2017-2022)
Keywords	Year	Strength	Begin	End	2017 - 2022
angiotensin ii	2017	6.22	2017	2018	▃▃▂▂▂▂
nitric oxide	2017	4.74	2017	2018	▃▃▂▂▂▂
cell therapy	2017	4.61	2017	2019	▃▃▃▂▂▂
innate immunity	2017	4.36	2017	2019	▃▃▃▂▂▂
cardiac differentiation	2017	4.3	2017	2018	▃▃▂▂▂▂
folic acid	2017	3.59	2017	2019	▃▃▃▂▂▂
gene expression regulation	2017	3.44	2017	2018	▃▃▂▂▂▂
prostate cancer	2017	3.33	2017	2019	▃▃▃▂▂▂
microrna (mirna)	2017	3.25	2017	2018	▃▃▂▂▂▂
matrix metalloproteinase	2017	3.07	2017	2019	▃▃▃▂▂▂
intrauterine growth restriction	2017	3.01	2017	2018	▃▃▂▂▂▂
hypoxia/reoxygenation injury	2017	3.01	2017	2018	▃▃▂▂▂▂
cardiac muscle	2017	3.01	2017	2018	▃▃▂▂▂▂
mitochondrial fission	2017	3.01	2017	2018	▃▃▂▂▂▂
embryonic stem cell	2017	2.94	2017	2019	▃▃▃▂▂▂
transcription factor	2017	3.42	2018	2019	▂▃▃▂▂▂
renin-angiotensin system	2017	3.42	2018	2019	▂▃▃▂▂▂
high-density lipoprotein	2017	3.04	2018	2019	▂▃▃▂▂▂
cardiomyocyte apoptosis	2017	4.05	2019	2020	▂▂▃▃▂▂
myocardial infarction (mi)	2017	3.02	2019	2020	▂▂▃▃▂▂
pluripotent stem cell	2017	3.02	2019	2020	▂▂▃▃▂▂
reactive oxygen specy	2017	2.68	2019	2020	▂▂▃▃▂▂
risk prediction	2017	2.68	2019	2020	▂▂▃▃▂▂
nlrp3 inflammasome	2017	3.92	2020	2022	▂▂▂▃▃▃
machine learning	2017	2.88	2020	2022	▂▂▂▃▃▃
Z. Top 25 keywords with the strongest strength of citation bursts (2017-2022)
Keywords	Year	Strength	Begin	End	2017 - 2022
angiotensin ii	2017	6.22	2017	2018	▃▃▂▂▂▂
nitric oxide	2017	4.74	2017	2018	▃▃▂▂▂▂
cell therapy	2017	4.61	2017	2019	▃▃▃▂▂▂
innate immunity	2017	4.36	2017	2019	▃▃▃▂▂▂
cardiac differentiation	2017	4.3	2017	2018	▃▃▂▂▂▂
cardiomyocyte apoptosis	2017	4.05	2019	2020	▂▂▃▃▂▂
nlrp3 inflammasome	2017	3.92	2020	2022	▂▂▂▃▃▃
folic acid	2017	3.59	2017	2019	▃▃▃▂▂▂
gene expression regulation	2017	3.44	2017	2018	▃▃▂▂▂▂
transcription factor	2017	3.42	2018	2019	▂▃▃▂▂▂
renin-angiotensin system	2017	3.42	2018	2019	▂▃▃▂▂▂
prostate cancer	2017	3.33	2017	2019	▃▃▃▂▂▂
microrna (mirna)	2017	3.25	2017	2018	▃▃▂▂▂▂
matrix metalloproteinase	2017	3.07	2017	2019	▃▃▃▂▂▂
high-density lipoprotein	2017	3.04	2018	2019	▂▃▃▂▂▂
myocardial infarction (mi)	2017	3.02	2019	2020	▂▂▃▃▂▂
pluripotent stem cell	2017	3.02	2019	2020	▂▂▃▃▂▂
intrauterine growth restriction	2017	3.01	2017	2018	▃▃▂▂▂▂
hypoxia/reoxygenation injury	2017	3.01	2017	2018	▃▃▂▂▂▂
cardiac muscle	2017	3.01	2017	2018	▃▃▂▂▂▂
mitochondrial fission	2017	3.01	2017	2018	▃▃▂▂▂▂
embryonic stem cell	2017	2.94	2017	2019	▃▃▃▂▂▂
machine learning	2017	2.88	2020	2022	▂▂▂▃▃▃
reactive oxygen specy	2017	2.68	2019	2020	▂▂▃▃▂▂
risk prediction	2017	2.68	2019	2020	▂▂▃▃▂▂
Note: A blue line depicts the year when an article is published, and a red segment corresponds to the duration of a citation burst.
