# Supplementary material for: A 2-decade bibliometric analysis of epigenetics of cardiovascular disease: from past to present
Source: Clin Epigenetics. 2023 Nov 25;15:184. doi: 10.1186/s13148-023-01603-9 (PMC10676610; doi:10.1186/s13148-023-01603-9)
Supplement: Supplementary file 4 — Additional file 4. Table S3: Summary of the largest clusters identified in the co-authorship network (2000–2022). [file 13148_2023_1603_MOESM4_ESM.xlsx]

## Sheet: Sheet1
Supplementary Table S3. Summary of the largest clusters identified in the co-authorship network (2000–2022).
Cluster ID	Size	Silhouette score	Mean (Year)	Top five extracted terms based on keywords (Log-likelihood ratio algorithm; p-level)
0	206	0.737	2016	autophagy (24.19, 1.0E-4); exosome (13.39, 0.001); hypoxia (13.36, 0.001); myocardial injury (12.94, 0.001); epigenetics (12.73, 0.001)
1	106	0.93	2012	heart failure (21.9, 1.0E-4); biomarker (19.35, 1.0E-4); micrornas (17.95, 1.0E-4); microrna (13.62, 0.001); hypertrophy (12.2, 0.001)
2	69	0.956	2017	dna methylation (79.36, 1.0E-4); aging (28.96, 1.0E-4); particulate matter (18.76, 1.0E-4); epigenome-wide association study (18.76, 1.0E-4); epigenetic age acceleration (18.76, 1.0E-4)
3	64	0.897	2013	mir-133 (17.45, 1.0E-4); arrhythmia (17.45, 1.0E-4); ion channels (13.08, 0.001); mir-328 (13.08, 0.001); caspase-9 (13.08, 0.001)
4	55	0.93	2014	transcriptional regulation (45.67, 1.0E-4); preconditioning (18.96, 1.0E-4); heart failure (11.29, 0.001); epigenetics (10.87, 0.001); endothelial cell (9.91, 0.005)
5	35	0.945	2015	exercise (31.41, 1.0E-4); rna (18.58, 1.0E-4); cardiac growth (17.26, 1.0E-4); pten (11.5, 0.001); mir-30d (11.5, 0.001)
6	13	0.991	2015	china (28.13, 1.0E-4); pig (28.13, 1.0E-4); tissue expression (28.13, 1.0E-4); banna mini-pig inbred line (bmi) (28.13, 1.0E-4); bioinformatics analysis (28.13, 1.0E-4)
7	12	0.986	2011	vascular biology (9.95, 0.005); histone acetyltransferases modulators (9.95, 0.005); smooth muscle cells (9.95, 0.005); protein acetylation (9.95, 0.005); molecular biology (9.95, 0.005)
9	11	1	2014	cardiac remodeling (8.29, 0.005); drug targets (7.87, 0.01); histone methylation (7.87, 0.01); pressure overload (7.87, 0.01); micro rna (7.87, 0.01)
10	11	0.998	2013	histone acetylation (22.26, 1.0E-4); histone h3 acetylation (17.77, 1.0E-4); alcohol (17.77, 1.0E-4); prenatal alcohol exposure (8.86, 0.005); dorsomorphin (8.86, 0.005)
13	10	0.977	2015	essential hypertension (15.48, 1.0E-4); hl-1 cell (7.72, 0.01); hcp5 (7.72, 0.01); inactivation (7.72, 0.01); biased g protein-coupled receptor signalling (7.72, 0.01)
16	8	0.996	2011	superoxide dismutase (10.04, 0.005); blood (10.04, 0.005); twinfilin-1 (10.04, 0.005); mir-208a (10.04, 0.005); tongxinluo (10.04, 0.005)
17	7	1	2011	mir-33 (19.82, 1.0E-4); lipid metabolism (16.01, 1.0E-4); abca1 (16.01, 1.0E-4); anti-mirna therapy (9.87, 0.005); mir-107 (9.87, 0.005)
22	7	0.999	2015	igf2 (16.65, 1.0E-4); thp-1 macrophages (16.65, 1.0E-4); ox-ldl (16.65, 1.0E-4); propofol (16.65, 1.0E-4); myocardial ischemia-reperfusion injury (16.65, 1.0E-4)
23	6	0.985	2010	traffic (19.82, 1.0E-4); air pollution (10.38, 0.005); vcam-1 (9.87, 0.005); vehicle emissions (9.87, 0.005); elderly (9.87, 0.005)
26	5	1	2019	apabetalone (27.55, 1.0E-4); bet proteins (18.31, 1.0E-4); alkaline phosphatase (18.31, 1.0E-4); clinical trial (14.51, 0.001); diabetes (11.98, 0.001)
32	5	0.998	2011	animal model of human disease remodeling (10.43, 0.005); interleukin-6 (10.43, 0.005); scavenger receptor (10.43, 0.005); ss-adrenoceptors (10.43, 0.005); epac (10.43, 0.005)
37	5	1	2011	cardiomyopathies (10.66, 0.005); trans-differentiation (10.66, 0.005); embryonic stem cell-derived cardiomyocyte (10.66, 0.005); regenerative medicine (10.66, 0.005); genetic testing (10.66, 0.005)
