# Supplementary material for: A 2-decade bibliometric analysis of epigenetics of cardiovascular disease: from past to present
Source: Clin Epigenetics. 2023 Nov 25;15:184. doi: 10.1186/s13148-023-01603-9 (PMC10676610; doi:10.1186/s13148-023-01603-9)
Supplement: Supplementary file 5 — Additional file 5. Table S4: Summary of the largest clusters identified in the co-citation network of authors (2017–2022). [file 13148_2023_1603_MOESM5_ESM.xlsx]

## Sheet: Sheet1
Supplementary Table S4. Summary of the largest clusters identified in the co-citation network of authors (2017–2022).
Cluster ID	Size	Silhouette score	Mean (Year)	Top five extracted terms based on keywords (Log-likelihood ratio algorithm; p-level)
0	242	0.824	2017	microrna (198.84, 1.0E-4); micrornas (104.92, 1.0E-4); biomarkers (69.41, 1.0E-4); heart failure (68.04, 1.0E-4); dna methylation (60.29, 1.0E-4)
1	153	0.836	2018	lncrna (138.81, 1.0E-4); long non-coding rna (117.87, 1.0E-4); long noncoding rna (115.06, 1.0E-4); miat (66.21, 1.0E-4); lncrnas (48.17, 1.0E-4)
2	145	0.835	2018	atherosclerosis (330.26, 1.0E-4); microrna (50.9, 1.0E-4); endothelial cells (40.42, 1.0E-4); mir-155 (33.39, 1.0E-4); macrophage (30.83, 1.0E-4)
3	144	0.907	2018	exosomes (406.86, 1.0E-4); extracellular vesicles (255.45, 1.0E-4); exosome (172.05, 1.0E-4); mesenchymal stem cells (81.54, 1.0E-4); dna methylation (58.23, 1.0E-4)
4	128	0.963	2018	circular rna (157.14, 1.0E-4); circrna (86.88, 1.0E-4); circular rnas (82.04, 1.0E-4); circrnas (42.33, 1.0E-4); mirna sponge (29.65, 1.0E-4)
5	115	0.842	2018	epigenetics (88.97, 1.0E-4); diabetic cardiomyopathy (78.39, 1.0E-4); cardiac fibrosis (70.09, 1.0E-4); fibrosis (56.18, 1.0E-4); dna methylation (46.74, 1.0E-4)
6	92	0.943	2018	dna methylation (142.31, 1.0E-4); epigenetic clock (69.13, 1.0E-4); rna-seq (68.11, 1.0E-4); bioinformatics analysis (66.02, 1.0E-4); biological age (58.62, 1.0E-4)
7	67	0.911	2018	heart regeneration (80.05, 1.0E-4); regeneration (69.7, 1.0E-4); direct reprogramming (61.24, 1.0E-4); cardiac regeneration (60.95, 1.0E-4); direct cardiac reprogramming (55.67, 1.0E-4)
8	58	0.879	2019	apoptosis (84.97, 1.0E-4); myocardial ischemia-reperfusion injury (79.14, 1.0E-4); reperfusion injury (67.88, 1.0E-4); myocardial ischemia/reperfusion injury (65.58, 1.0E-4); r injury (62.28, 1.0E-4)
9	47	0.923	2018	inclisiran (177.27, 1.0E-4); pcsk9 (149.52, 1.0E-4); dna methylation (89.05, 1.0E-4); lipoprotein(a) (71.92, 1.0E-4); evolocumab (66.38, 1.0E-4)
10	43	0.965	2019	mettl3 (69.31, 1.0E-4); epitranscriptomics (58.23, 1.0E-4); m6a (56.7, 1.0E-4); rna methylation (56.64, 1.0E-4); m(6)a (50.39, 1.0E-4)
11	20	0.983	2017	dohad (81.08, 1.0E-4); fetal programming (78.12, 1.0E-4); programming (64.84, 1.0E-4); developmental programming (62.6, 1.0E-4); epigenetics (58.57, 1.0E-4)
12	10	0.993	2017	transcriptional regulation (48.21, 1.0E-4); dna demethylation (23.11, 1.0E-4); neurology (23.11, 1.0E-4); microrna (18.58, 1.0E-4); brg1 (17.62, 1.0E-4)
13	5	1	2018	ascorbic acid (17.78, 1.0E-4); systemic lupus erythematosus (17.78, 1.0E-4); nanomaterials (17.78, 1.0E-4); lncrna (11.72, 0.001); mitochondrial dysfunction (11.12, 0.001)
14	4	0.993	2018	dgcr8 (19.41, 1.0E-4); microrna-489 (19.41, 1.0E-4); nutrigenomics (12.73, 0.001); microrna (10.24, 0.005); mirna-541 (9.7, 0.005)
15	3	0.992	2020	vascular aging (23.31, 1.0E-4); vascular smooth muscle cells (21.83, 1.0E-4); vascular calcification (18.18, 1.0E-4); vascular calcification (12.03, 0.001); lifespan (12.03, 0.001)
