# Supplementary material for: A 2-decade bibliometric analysis of epigenetics of cardiovascular disease: from past to present
Source: Clin Epigenetics. 2023 Nov 25;15:184. doi: 10.1186/s13148-023-01603-9 (PMC10676610; doi:10.1186/s13148-023-01603-9)
Supplement: Supplementary file 6 — Additional file 6. Table S5: The top countries and institutions, ranked by betweenness centrality and citation counts (2000–2022, 2017–2022). [file 13148_2023_1603_MOESM6_ESM.xlsx]

## Sheet: Sheet1
Supplementary Table S5. The top countries and institutions, ranked by betweenness centrality and citation counts (2000–2022, 2017–2022).
Countries ranked by centrality	Betweenness centrality	Countries ranked by citation counts	Total number of ciations	Institutions ranked by centrality	Betweenness centrality	Institutions ranked by citation counts	Total number of ciations
SPAIN	0.23	PEOPLES R CHINA	9910	Harvard Univ	0.11	Nanjing Med Univ	472
ENGLAND	0.12	USA	8271	Baylor Coll Med	0.06	Harbin Med Univ	439
FRANCE	0.11	GERMANY	1984	Columbia Univ	0.04	Shanghai Jiao Tong Univ	428
ITALY	0.1	ENGLAND	1567	Univ Pittsburgh	0.04	Harvard Univ	391
USA	0.08	ITALY	1530	Univ Utah	0.04	Fudan Univ	373
GERMANY	0.07	CANADA	1147	Univ Hosp	0.04	Capital Med Univ	324
CANADA	0.07	JAPAN	1000	NHLBI	0.03	Harvard Med Sch	314
JAPAN	0.06	NETHERLANDS	837	Univ Texas Hlth Sci Ctr Houston	0.03	Huazhong Univ Sci & Technol	307
NETHERLANDS	0.06	SPAIN	780	NIA	0.03	Shandong Univ	306
SCOTLAND	0.06	FRANCE	715	Univ Groningen	0.03	Sun Yat Sen Univ	303
Countries ranked by centrality	Betweenness centrality	Countries ranked by citation counts	Total number of ciations	Institutions ranked by centrality	Betweenness centrality	Institutions ranked by citation counts	Total number of ciations
FRANCE	0.19	PEOPLES R CHINA	7273	Univ Med Ctr Utrecht	0.08	Nanjing Med Univ	325
ENGLAND	0.13	USA	3853	Univ Texas Hlth Sci Ctr Houston	0.05	Shanghai Jiao Tong Univ	294
SPAIN	0.11	GERMANY	1030	Univ Naples Federico II	0.05	Harvard Med Sch	291
IRAN	0.09	ITALY	884	Univ Groningen	0.05	Harbin Med Univ	272
ITALY	0.08	ENGLAND	826	Harvard Univ	0.05	Capital Med Univ	256
SWEDEN	0.08	CANADA	553	NIA	0.05	Fudan Univ	252
NETHERLANDS	0.07	SPAIN	486	Framingham Heart Dis Epidemiol Study	0.05	Huazhong Univ Sci & Technol	215
AUSTRALIA	0.07	NETHERLANDS	454	Univ Hosp	0.05	Sun Yat Sen Univ	214
SCOTLAND	0.07	JAPAN	405	Karolinska Inst	0.04	Zhejiang Univ	214
USA	0.06	INDIA	393	Massachusetts Gen Hosp	0.04	Shandong Univ	202
