# Supplementary material for: A 2-decade bibliometric analysis of epigenetics of cardiovascular disease: from past to present
Source: Clin Epigenetics. 2023 Nov 25;15:184. doi: 10.1186/s13148-023-01603-9 (PMC10676610; doi:10.1186/s13148-023-01603-9)
Supplement: Supplementary file 7 — Additional file 7. Table S6: Average citations and total link strength of countries, institutions, journals, references, and authors per cluster based on bibliographic coupling analysis. [file 13148_2023_1603_MOESM7_ESM.xlsx]

## Sheet: Countries
Supplementary Table S6. Average citations and total link strength of countries, institutions, journals, references, and authors per cluster based on bibliographic coupling analysis.
Countries	Total Link Strength	Avg. citations	Cluster
argentina	92786	21.6719	1
australia	2005008	55.5483	3
austria	648916	41.875	5
bahrain	40106	21.3333	2
bangladesh	27754	50	1
belgium	838062	54.0556	2
brazil	1003746	22.8102	8
bulgaria	66765	18.4375	2
canada	2451659	47.3166	7
chile	283856	26.5083	1
colombia	62343	16.5625	1
croatia	44922	14.1053	2
cuba	6747	9	1
cyprus	80858	11.3158	2
czech republic	392261	17.35	2
denmark	649587	46.1765	4
egypt	274968	16.4196	2
england	4383643	58.756	3
estonia	68056	51.0741	1
ethiopia	3098	27.2	1
finland	416908	48.9877	1
france	1431425	54.5035	2
germany	5864786	54.9081	4
ghana	10007	3	1
greece	808544	40.2474	2
hungary	233702	36.5217	5
iceland	11614	167	1
india	1144441	22.5396	1
indonesia	32822	12.35	2
iran	1125439	17.4904	2
iraq	46282	7.4091	2
ireland	298750	49.16	2
israel	301495	52.8729	1
italy	4775844	43.4755	5
japan	1668144	38.541	6
jordan	24291	21.625	1
kazakhstan	14597	9	1
kenya	13552	19.3333	2
kuwait	15238	32.3333	1
lebanon	55488	26.0645	1
lithuania	62055	20.3889	2
luxembourg	350118	50.5417	4
malaysia	206850	20.1864	2
mexico	246537	26.0214	1
morocco	28630	14.5	2
netherlands	3003461	52.2354	4
new zealand	492775	67.7092	3
nigeria	22038	8.6667	1
north ireland	95242	29.303	3
north macedonia	20971	4.1667	2
norway	368701	52.4724	2
oman	20808	2.8571	2
pakistan	223306	16.2295	1
peoples r china	14389422	20.67	2
philippines	7588	16.4	1
poland	980260	24.021	5
portugal	446439	39.6364	2
qatar	178256	25.4	1
romania	441786	33.811	2
russia	547673	15.9208	2
saudi arabia	303052	34.792	1
scotland	772959	59.7631	1
serbia	95870	17.0238	2
singapore	666731	51.7291	3
slovakia	236045	21.3333	2
slovenia	137901	30.7727	2
south africa	207086	35.8974	1
south korea	921537	28.2099	6
spain	2088850	45.191	1
sri lanka	10797	204	1
sweden	1071446	42.9294	1
switzerland	1175799	57.2228	5
taiwan	666737	25.4168	6
thailand	93018	27.7143	2
tunisia	23458	52.2308	6
turkey	320715	21.3957	2
u arab emirates	69924	9.8438	1
ukraine	93669	11.3143	3
uruguay	6409	17.6667	1
usa	15422196	52.9392	1
venezuela	4173	14	1
vietnam	23745	11.8	1
wales	80795	37.6818	4

## Sheet: Institutions
Institutions	Total Link Strength	Avg. citations	Cluster
aarhus univ	63267	86.3214	2
aarhus univ hosp	52968	36.64	2
acad sinica	70651	27.4	1
aix marseille univ	72672	41.2162	2
albert einstein coll med	151609	128.712	2
anhui med univ	252537	18.7803	1
aristotle univ thessaloniki	84326	14.5769	3
asia univ	59485	22.3019	1
astar	58229	134.308	2
augusta univ	142467	20.8852	2
baker heart & diabet inst	108846	19.8462	3
baker idi heart & diabet inst	407397	112.946	3
bar ilan univ	38510	32.96	1
baylor coll med	459651	66.2275	2
beijing univ chinese med	103758	14.3023	1
bengbu med coll	65507	9.5357	1
berlin inst hlth	136609	26.8148	3
beth israel deaconess med ctr	185983	61.4565	2
boston childrens hosp	200856	61.7586	2
boston univ	545805	67.9838	2
brigham & womens hosp	351397	68.7025	2
broad inst mit & harvard	84295	53.8148	2
brown univ	170853	33.4348	2
cairo univ	35069	6.04	1
cangzhou cent hosp	49335	13.4062	1
capital med univ	700368	18.7221	1
cardiff univ	43552	43.32	3
carol davila univ med & pharm	170117	47.0909	3
case western reserve univ	182658	39.505	2
catholic kwandong univ	65654	15.5	1
cedars sinai med ctr	70526	49.0698	2
cent s univ	359852	32.1946	1
cent south univ	572355	12.5619	1
cha univ	47267	16.4	1
chang gung mem hosp	80516	22.8537	1
chang gung univ	125218	23.4638	1
charite	204830	69.8553	3
charite univ med berlin	255993	31.2073	3
charles univ prague	200255	16.2927	1
childrens hosp	61182	98.9655	4
childrens hosp philadelphia	69586	62.6486	2
china acad chinese med sci	125358	13.4419	1
china japan friendship hosp	42402	20.3462	1
china med univ	412980	17.5233	1
china med univ hosp	43546	27	1
china pharmaceut univ	65217	16.8269	1
china three gorges univ	69956	16.2432	1
chinese acad agr sci	45709	12.2857	1
chinese acad med sci	659355	33.5469	1
chinese acad med sci & peking union med coll	162671	7.8795	1
chinese acad sci	651529	40.27	1
chinese peoples liberat army gen hosp	181858	35.0976	1
chinese univ hong kong	270422	34.4211	3
chongqing med univ	293253	20.8052	1
chonnam natl univ	69696	21.5	1
chung shan med univ	23561	23.2143	1
cincinnati childrens hosp med ctr	70323	30.8824	2
city hope natl med ctr	161932	51.2143	2
cleveland clin	188154	83.8767	4
cnr	587754	41.7284	3
cnrs	84943	86.7097	4
columbia univ	581843	43.9733	2
comenius univ	174916	19.65	1
copenhagen univ hosp	47222	32.1481	2
cornell univ	85486	59.4231	2
csic	159705	43.878	3
dalian med univ	128938	21.3067	1
dana farber canc inst	137242	122.108	2
deakin univ	116689	21.6333	2
duke univ	383034	46.2099	2
dzhk german ctr cardiovasc res	456984	32.6786	3
emory univ	421676	42.4205	2
erasmus mc	122908	47.9492	2
ewha womans univ	44126	42.5	1
fourth mil med univ	246139	39.2428	1
framingham heart dis epidemiol study	134043	43.5758	2
free univ berlin	95140	26.5455	3
fu jen catholic univ	60369	19.525	1
fudan univ	823395	22.5065	1
fujian med univ	183943	11.9541	1
george washington univ	82805	21.1053	2
georgetown univ	37084	44.3548	2
georgia inst technol	102140	51.425	2
georgia regents univ	49051	60.76	1
georgia state univ	55003	46.6923	2
german canc res ctr	136298	68.8	2
german ctr cardiovasc res	134057	83.2069	3
german ctr cardiovasc res dzhk	630937	33.7578	3
german res ctr environm hlth	97669	44.3529	2
gladstone inst cardiovasc dis	165418	117.872	4
goethe univ	225318	23.5472	3
goethe univ frankfurt	616534	89.1443	3
guangdong acad med sci	251751	23.404	1
guangdong med univ	145626	10.9259	1
guangdong pharmaceut univ	43154	10.5333	1
guangxi med univ	235215	15.8374	1
guangzhou med univ	373390	21.2057	1
guangzhou univ chinese med	70463	15.9388	1
guilin med univ	93740	35.0455	1
guizhou med univ	40079	14.1481	1
guizhou prov peoples hosp	35348	21.8889	1
hainan med univ	46041	12.7879	1
hannover med sch	1451075	62.2154	3
hanyang univ	31371	42.16	1
harbin med univ	1313349	29.4636	1
harbin med univ daqing	64936	17	1
harvard med sch	1032628	31.7459	2
harvard stem cell inst	70682	81.9231	4
harvard th chan sch publ hlth	212857	42.6522	2
harvard univ	1276221	100.619	4
hebei med univ	253430	15.2132	1
hebrew univ jerusalem	59737	52.7692	2
heidelberg univ	334297	53.1111	2
heilongjiang acad med sci	53971	29.4074	1
helmholtz zentrum munchen	101571	36	2
henan prov peoples hosp	48573	13.8235	1
henan univ	47808	24.4595	1
hokkaido univ	84707	38.6	3
hosp sick children	125676	39.3818	4
huazhong univ sci & technol	769798	25.269	1
hubei key lab cardiol	60249	16.72	1
hubei univ med	57566	8.9783	1
humanitas clin & res ctr	270593	51.5	3
humboldt univ	79007	22.6176	3
hunan normal univ	70008	14.4	1
icahn sch med mt sinai	493922	43.9179	2
imperial coll	108037	30.3611	3
imperial coll london	650032	44.3161	3
indiana univ	110704	72.7347	2
indiana univ sch med	171761	26.4118	4
inserm	167407	44.1562	2
inst hlth carlos iii	120159	15.8125	3
inst salud carlos iii	165618	29.8143	2
iran univ med sci	115671	10.3704	1
irccs	293014	69.75	3
irccs multimed	188809	38.2222	3
irccs neuromed	125338	37	3
irccs policlin san donato	243333	59.8974	1
islamic azad univ	119713	9.3077	1
jagiellonian univ	166976	35.2727	3
jiangsu univ	88168	19.8214	1
jilin univ	426806	26.8636	1
jinan univ	139081	10.2828	1
jining 1 peoples hosp	43440	13.8077	1
jining med univ	78346	14.8571	1
jinzhou med univ	45277	9	1
johannes gutenberg univ mainz	71406	40.4857	2
johns hopkins bloomberg sch publ hlth	51588	55.1786	2
johns hopkins univ	419271	56.9448	2
kaohsiung chang gung mem hosp	30257	19.8929	1
kaohsiung med univ	86350	38.1277	1
kaohsiung med univ hosp	56883	47.3571	1
karolinska inst	555330	42.6292	2
karolinska univ hosp	80914	22.6216	3
katholieke univ leuven	352920	46.1515	3
keio univ	115596	38.1091	4
king abdulaziz univ	61649	66.6296	2
king saud univ	79451	29.3571	3
kings coll london	768310	68.4848	3
konkuk univ	34764	17.9412	1
korea univ	72852	20.0541	1
kunming med univ	140363	11.0656	1
kuopio univ hosp	67484	30.24	2
kyoto univ	266935	52.2375	4
kyung hee univ	25472	30.8148	1
kyungpook natl univ	37590	26.5	1
kyushu univ	25879	27.3438	4
lanzhou univ	100207	15.9592	1
lawson hlth res inst	59550	61.6786	1
leiden univ	307332	39.5888	3
loma linda univ	277891	30.5444	2
louisiana state univ	54373	37.175	2
ludwig maximilians univ munchen	243054	25.62	3
lund univ	217932	38.7237	2
luxembourg inst hlth	222873	27.3095	1
maastricht univ	1106100	44.9298	3
macau univ sci & technol	77594	19.9091	1
magna graecia univ catanzaro	266248	35.5814	3
mashhad univ med sci	339509	23.3857	1
massachusetts gen hosp	604116	59.2994	2
max planck inst heart & lung res	189978	53.1667	4
mayo clin	223763	58.8968	2
mcgill univ	213962	81.1416	2
med coll wisconsin	198829	41.137	3
med univ graz	94921	24.2703	3
med univ innsbruck	126611	94.9655	3
med univ lodz	108594	25.5938	3
med univ s carolina	74162	56.0286	2
med univ vienna	290883	30.5532	3
med univ warsaw	230430	19.4444	3
michigan state univ	65011	32.8333	2
minist educ	160973	31.8261	1
minist hlth	90231	37.5161	1
mit	245715	196.246	4
monash univ	621893	47.7908	3
montreal heart inst	225819	108.095	4
mt sinai sch med	125813	60	4
nagoya univ	62923	29.1923	4
nanchang univ	251770	12.7198	1
nanjing med univ	1088596	24.8111	1
nanjing univ	276296	37.3917	1
nanjing univ chinese med	82302	16.1087	1
nankai univ	65124	25.5405	1
nantong univ	130930	20.1447	1
natl & kapodistrian univ athens	115508	12.5429	3
natl cheng kung univ	39444	28.8611	1
natl def med ctr	48827	20.3684	1
natl taiwan univ	110436	23.9067	1
natl taiwan univ hosp	80181	25.1957	1
natl univ hlth syst	222078	50.1707	1
natl univ singapore	389481	49.3214	1
natl yang ming univ	120611	39.9265	1
nci	104420	98.4167	2
new york med coll	61097	55.6667	3
newcastle univ	169641	48.4286	2
nhlbi	393647	56.4923	2
nia	264802	75.7727	2
niehs	62647	79.037	2
nih	49335	76.2069	2
ningbo univ	91083	11.0926	1
ningxia med univ	113219	32.2128	1
north carolina state univ	54936	24.48	2
north sichuan med coll	35552	14.84	1
northwest a&f univ	49873	14.5	1
northwest univ	42238	24.12	1
northwestern univ	434500	64.8571	2
norwegian univ sci & technol	94347	111.269	4
nyu	451672	99.6404	3
ohio state univ	502830	58.8902	1
oregon hlth & sci univ	74683	75.4444	2
osaka univ	126501	52.4889	4
oslo univ hosp	69485	15.6923	2
peking union med coll	396352	39.1931	1
peking univ	558993	32.8258	1
polish acad sci	78047	25.3	1
pontificia univ catolica chile	79867	29.2903	2
pusan natl univ	85734	28.5312	1
qingdao municipal hosp	36598	15.8276	1
qingdao univ	736079	30.3073	1
queen mary univ london	157931	51.6607	2
queens univ	63923	78.7	2
radboud univ nijmegen	82066	49.2093	2
rhein westfal th aachen	107609	40.2941	3
royal childrens hosp	69636	25.4286	2
ruhr univ bochum	96341	45.0233	3
russian acad sci	172308	17.7778	3
rutgers state univ	82186	66.4688	2
saarland univ	85696	17.8846	3
sapienza univ rome	235516	17.0462	3
scripps res inst	124413	86.6364	4
scuola super sant anna	85806	39.56	3
second hosp jilin univ	66947	10.2857	1
second mil med univ	258197	41.9346	1
semmelweis univ	127309	47.1667	3
seoul natl univ	108954	33.9839	2
shaanxi prov peoples hosp	26338	11.4615	1
shahid beheshti univ med sci	146479	11.9872	1
shandong first med univ	110964	4.1311	1
shandong univ	545250	20.5484	1
shandong univ tradit chinese med	61319	9.8	1
shanghai jiao tong univ	991764	27.446	1
shanghai univ	447095	27.2469	1
shanghai univ med & hlth sci	36646	8.2143	1
shanghai univ tradit chinese med	99775	19.8125	1
shantou univ	70943	27.0976	1
shanxi med univ	133869	24.5082	1
shenzhen univ	156355	20.3529	1
shin kong wu ho su mem hosp	64544	18.9302	1
sichuan agr univ	101653	13.3548	1
sichuan univ	305923	15.4702	1
soochow univ	422922	21	1
sorbonne univ	43720	7.8333	2
south china univ technol	83397	10.4894	1
southeast univ	192235	26.4639	1
southern med univ	517488	21.3519	1
southwest med univ	107337	13.9655	1
st jude childrens res hosp	56459	28.6538	2
st michaels hosp	72253	42.1471	4
stanford univ	851703	60.5709	2
sun yat sen univ	742068	22.6338	1
sungkyunkwan univ	30446	23.2432	1
tabriz univ med sci	171480	11.9524	1
taipei med univ	156411	21.3281	1
taipei vet gen hosp	36809	28.4848	1
tarbiat modares univ	184364	12.5484	1
tech univ dresden	67140	26.5429	2
tech univ munich	505963	68.0977	3
tel aviv univ	67674	33.34	2
temple univ	346290	49.4371	1
texas a&m hlth sci ctr	86610	108.808	1
texas a&m univ	104538	92.4082	2
texas biomed res inst	79693	30.6071	2
texas heart inst	146097	52.1163	4
third mil med univ	250293	35.2869	1
thomas jefferson univ	107508	55.377	2
tianjin med univ	256175	19.2254	1
tianjin univ tradit chinese med	77647	20.7419	1
tohoku univ	45912	45.4324	4
tokyo med & dent univ	45111	45.8529	4
tongji univ	562656	22.2917	1
tsinghua univ	92995	30.2703	1
tufts med ctr	66071	95.7308	4
tufts univ	246500	90.5769	2
tulane univ	132154	59.0694	2
ucl	358105	105.488	2
univ aberdeen	67912	35.04	2
univ adelaide	55223	73.7097	2
univ alabama birmingham	447122	37.7318	2
univ alberta	170804	41.4578	2
univ amsterdam	460006	61.9044	2
univ antwerp	136987	20.0588	2
univ arizona	96948	48.7571	2
univ arkansas med sci	109506	42.2037	2
univ athens	407365	73.9818	3
univ auckland	146264	128.931	2
univ autonoma barcelona	92749	24.2188	3
univ autonoma madrid	89832	20.8333	3
univ barcelona	113100	115	2
univ basel	92328	60.1	2
univ belgrade	55620	20.1034	2
univ bern	95219	37	2
univ birmingham	81739	45.3333	2
univ bologna	130035	25.4423	3
univ bonn	158930	45.7368	2
univ brescia	144426	45.1163	3
univ bristol	463283	49.6281	2
univ british columbia	159452	54.5326	2
univ calgary	150155	29.8857	1
univ calif berkeley	67514	115.439	2
univ calif davis	184122	33.3488	1
univ calif irvine	135766	81.9167	2
univ calif los angeles	608237	63.6083	2
univ calif san diego	638899	50.7794	4
univ calif san francisco	574355	112.989	4
univ cambridge	394069	67.4964	2
univ campania luigi vanvitelli	154737	16.6	3
univ cape town	91264	43.7241	3
univ cattolica sacro cuore	98564	21.8611	3
univ chicago	304230	49.4513	2
univ chile	66581	33.1951	1
univ chinese acad sci	169367	14.125	1
univ cincinnati	371118	54.4314	1
univ coimbra	88383	27.8462	3
univ coll dublin	94527	28.2414	2
univ cologne	108286	32.9388	3
univ colorado	314198	36.0074	2
univ colorado denver	69869	42.4474	2
univ complutense madrid	79410	32.0312	2
univ connecticut	122221	43.38	2
univ copenhagen	268027	41.3333	2
univ cordoba	44685	18.1111	3
univ duisburg essen	117221	40.4074	4
univ eastern finland	155599	38.4565	2
univ edinburgh	420728	67.7107	2
univ estadual campinas	78674	24.5862	3
univ ferrara	101938	23.5455	3
univ florida	160759	34.9457	2
univ freiburg	193091	43.8033	2
univ g dannunzio	131746	40	3
univ geneva	114504	85.8333	3
univ genoa	53293	29.3784	3
univ georgia	41412	29.2903	2
univ giessen	91990	48.6809	3
univ glasgow	250785	42.6633	3
univ gothenburg	68730	41.6111	2
univ gottingen	76584	82.0345	3
univ groningen	259426	52.2929	2
univ helsinki	144893	51.7455	2
univ hlth network	175325	43.8431	4
univ hong kong	253305	29.9697	4
univ hosp	188480	32.8871	3
univ hosp heidelberg	77435	15.0333	2
univ hosp zurich	170605	23.3902	3
univ houston	59051	44.88	4
univ illinois	277312	66.6142	2
univ iowa	171060	54.0349	2
univ jaen	147338	21	1
univ kansas	91868	31	1
univ kentucky	162455	43.4394	2
univ kiel	98414	33.641	2
univ lausanne	226848	83	4
univ laval	142149	50.5957	2
univ leeds	71550	47.475	2
univ leicester	194852	78.7143	3
univ leipzig	115704	52.561	2
univ lisbon	135695	65.8438	1
univ liverpool	65450	62.3571	2
univ ljubljana	122304	30.625	3
univ london imperial coll sci technol & med	545490	71.9604	3
univ lorraine	85038	31	2
univ louisville	388588	41.446	2
univ manchester	182896	25.0328	2
univ manitoba	126080	29.8169	2
univ maryland	170633	33.875	2
univ massachusetts	297021	82.5795	2
univ med & dent new jersey	271919	118.44	4
univ med ctr	159650	65.2222	3
univ med ctr hamburg eppendorf	160387	55.087	3
univ med ctr utrecht	614502	55.7018	3
univ melbourne	441075	46.9518	2
univ miami	215788	50.5062	4
univ michigan	332625	32.4024	2
univ milan	650791	52.4056	3
univ minnesota	323305	55.5929	2
univ mississippi	148625	37.2157	2
univ missouri	154329	73.3684	1
univ montreal	444748	62.2581	4
univ munich	284665	80.9306	3
univ munster	99892	30.5128	2
univ n carolina	547202	58.7514	2
univ nacl autonoma mexico	37816	24.8571	2
univ naples 2	109527	50.0238	3
univ naples federico ii	277985	30.0722	3
univ navarra	88600	54.3889	2
univ nebraska med ctr	168288	19.5893	1
univ nevada	91169	34.1667	2
univ new s wales	200898	83.0938	3
univ nottingham	82586	59.9333	2
univ oklahoma	69706	67.25	2
univ oslo	101669	27.6486	2
univ otago	311761	25.4091	3
univ ottawa	242105	30.973	3
univ oviedo	80342	289.185	3
univ oxford	247745	40.7544	2
univ padua	165811	35.358	3
univ palermo	113484	23.6364	3
univ paris	40626	5.3846	2
univ paris 05	120735	186.25	3
univ paris 06	99499	77	3
univ paris saclay	31587	12.8462	2
univ parma	82640	44.8966	3
univ pavia	180157	29.5714	4
univ penn	426556	65.9424	2
univ pisa	166770	17.2667	3
univ pittsburgh	343247	38.7664	2
univ porto	181962	15.9024	3
univ queensland	352273	61.6977	2
univ rochester	222183	68.4149	2
univ roma la sapienza	234936	93.322	3
univ roma tor vergata	135716	42.6304	3
univ s florida	94372	35.8919	1
univ saarland	100135	62.75	3
univ salerno	95335	29.2059	3
univ sao paulo	444824	23.8403	1
univ sci & technol china	79024	17.1961	1
univ sheffield	64024	41.8148	3
univ so calif	47522	144.364	4
univ south china	185018	14.6211	1
univ southampton	240067	107.773	2
univ southern calif	120862	37.16	2
univ southern denmark	92557	33.1667	2
univ sydney	164039	56.7101	2
univ tehran med sci	187333	23.2542	1
univ tennessee	76074	30.1111	2
univ texas	66365	238.846	4
univ texas hlth sci ctr houston	318202	35.3158	2
univ texas hlth sci ctr san antonio	87924	80.5435	2
univ texas md anderson canc ctr	185162	64.7538	4
univ texas med branch	88321	36.75	1
univ texas southwestern med ctr dallas	149333	27.6341	4
univ texas sw med ctr dallas	503753	222.683	4
univ tokyo	165088	32.7156	4
univ toronto	516239	51.7381	4
univ trieste	132397	53.4333	3
univ tubingen	49939	37.5667	2
univ turin	150761	29.2941	3
univ turku	73376	46.3824	2
univ utah	233947	45.4299	2
univ utrecht	225115	41.3273	3
univ valencia	173504	23.5634	2
univ verona	116021	76.5806	2
univ virginia	213737	57.5408	2
univ washington	336956	52.4444	2
univ western australia	105796	34.1636	2
univ western ontario	88317	46.0678	1
univ wisconsin	122896	68.8116	2
univ wurzburg	177642	138.206	4
univ wyoming	65553	43.3889	1
univ zurich	295777	47.2907	3
univ zurich hosp	103647	65.1379	3
uppsala univ	121462	49.4419	2
vanderbilt univ	300059	33.4455	2
vet affairs med ctr	26695	40.5	1
virginia commonwealth univ	207391	50.4932	4
vrije univ amsterdam	129155	40.7727	2
vrije univ amsterdam med ctr	100433	67.8077	3
wake forest sch med	62092	22.8519	2
washington univ	570960	52.3929	4
wayne state univ	100791	47.0385	2
weill cornell med coll	56510	46.3	2
wenzhou med univ	249036	19.3664	1
western univ	76482	22.8966	1
wuhan univ	410771	18.4545	1
wuhan univ sci & technol	44097	17.1212	1
xi an jiao tong univ	342008	21.0545	1
xiamen univ	148304	15.2179	1
xinjiang med univ	104747	11.0952	1
xinxiang med univ	89171	17.2	1
xuzhou med univ	111649	9.7273	1
yale univ	496400	50.3066	3
yangzhou univ	30886	10.56	1
yonsei univ	201675	25.2143	1
york univ	33804	36.4	4
zhejiang chinese med univ	94507	14.4043	1
zhejiang univ	657403	18.8454	1
zhengzhou univ	425594	15.9196	1
zunyi med univ	43521	13.6552	1

## Sheet: Journals
Journals	Total Link Strength	Avg. citations	Cluster
3 biotech	9311	3.7	4
acta biochimica et biophysica sinica	38251	17.9706	2
acta biomaterialia	6391	22.6154	2
acta diabetologica	11736	16.3636	1
acta medica mediterranea	3366	1.3077	2
acta pharmacologica sinica	90104	28.3125	4
acta physiologica	47630	32.7391	4
advanced drug delivery reviews	57250	194.538	3
advanced science	11506	4.8182	3
ageing research reviews	45986	24.6667	1
aging and disease	26835	11.35	2
aging cell	25983	68.5714	1
aging-us	112623	25.576	1
alcoholism-clinical and experimental research	8430	23.4167	1
american journal of clinical nutrition	9555	33.7059	1
american journal of epidemiology	9960	41.7692	1
american journal of human genetics	17649	66.4167	1
american journal of hypertension	23552	24.5714	4
american journal of medical genetics part a	4496	24.6364	1
american journal of medical genetics part c-seminars in medical genetics	1710	27.1	1
american journal of pathology	22364	62.6087	1
american journal of physiology-cell physiology	69506	31.2989	3
american journal of physiology-endocrinology and metabolism	23146	50.129	1
american journal of physiology-heart and circulatory physiology	281433	39.4071	3
american journal of physiology-lung cellular and molecular physiology	10846	41.24	1
american journal of physiology-regulatory integrative and comparative	9613	47.0417	1
american journal of physiology-renal physiology	19281	47.0476	3
american journal of respiratory and critical care medicine	21505	80.45	1
american journal of respiratory cell and molecular biology	17181	66.3125	3
american journal of translational research	86319	17.6076	2
american journal of transplantation	12482	34.6842	4
amino acids	1975	28.8	1
analytical biochemistry	8242	12	3
analytical chemistry	28494	39.8261	4
anatolian journal of cardiology	28855	8.3478	2
anesthesiology	7231	23	2
angiogenesis	14661	45.5	1
animals	8233	3.7	1
annals of translational medicine	126666	5.6338	2
antioxidants	28897	10.08	2
antioxidants & redox signaling	159374	37.7097	1
apoptosis	30553	28.8	2
archives of biochemistry and biophysics	29901	16.3448	2
archives of medical research	15637	21.2727	4
archives of medical science	28914	11.5714	4
archives of pharmacal research	7506	11.3	2
archives of toxicology	49728	47.381	4
arquivos brasileiros de cardiologia	28307	12.4167	4
arteriosclerosis thrombosis and vascular biology	265845	46.5251	4
artificial cells nanomedicine and biotechnology	17451	19.7222	2
atherosclerosis	168633	35.1379	1
autoimmunity reviews	779	49.1818	1
autophagy	11390	83.4667	2
basic research in cardiology	109373	44.2027	3
best practice & research clinical endocrinology & metabolism	19934	55.2	1
biochemical and biophysical research communications	253001	31.9261	2
biochemical genetics	38341	9.5238	2
biochemical journal	21236	39.4483	3
biochemical pharmacology	38568	48.65	1
biochemical society transactions	28048	41.1538	3
biochemistry and cell biology	24488	11.2727	1
biochimica et biophysica acta-gene regulatory mechanisms	40064	24.0909	3
biochimica et biophysica acta-general subjects	9004	35.0909	1
biochimica et biophysica acta-molecular and cell biology of lipids	42376	22.8636	4
biochimica et biophysica acta-molecular basis of disease	147070	44.427	3
biochimica et biophysica acta-molecular cell research	72712	53.2195	3
biochimie	15152	41.1875	1
bioengineered	66473	3	2
biofactors	11362	32.5385	2
biology of reproduction	8162	23.8125	1
biomarkers	33755	13.4	4
biomarkers in medicine	54764	11.5263	4
biomaterials	37404	32.9167	3
biomed research international	366423	20.8645	4
biomedical reports	20492	11.4	4
biomedicine & pharmacotherapy	177286	19.1391	2
biomedicines	98325	5.4833	1
biomolecules	103692	9.9483	4
bioscience reports	104432	13.0778	2
birth defects research	6236	8.0909	1
birth defects research part a-clinical and molecular teratology	9577	22.2308	1
blood	26664	83.5	1
bmc bioinformatics	18282	20.8462	1
bmc cancer	6591	25.9167	2
bmc cardiovascular disorders	76052	10.2969	2
bmc genomics	129522	30.9067	1
bmc medical genetics	5297	13.9231	1
bmc medical genomics	52273	21.9062	1
bmc medicine	10615	27.8333	1
bmj open	8292	8.2105	1
brain research	4895	16.3077	3
brazilian journal of medical and biological research	27483	19.5238	2
briefings in bioinformatics	23362	7.75	1
british journal of pharmacology	43303	25.4179	2
canadian journal of cardiology	39435	42.5833	4
canadian journal of physiology and pharmacology	47211	15.0278	1
cancer cell international	11077	21.8667	2
cancer research	5810	79.4706	1
cancers	15837	6.2	1
cardiology	83563	29.8919	4
cardiology journal	30220	13.2143	4
cardiovascular diabetology	96936	31.325	4
cardiovascular diagnosis and therapy	15253	5.4706	2
cardiovascular drugs and therapy	63730	12.5161	2
cardiovascular pathology	55687	34.44	3
cardiovascular research	678377	59.1528	3
cardiovascular therapeutics	36974	13.6667	2
cardiovascular toxicology	31398	8.2195	2
cell	66276	643.966	3
cell and bioscience	36243	9.85	2
cell and tissue research	19637	28.5385	3
cell biochemistry and biophysics	29445	31.05	3
cell biochemistry and function	18379	14.9412	2
cell biology international	38945	12.26	2
cell calcium	8065	19.7	3
cell communication and signaling	21194	32	3
cell cycle	56399	16.254	2
cell death & disease	118096	40.7158	2
cell death and differentiation	53031	80.2581	3
cell death discovery	37122	6.8387	2
cell metabolism	13299	103.333	3
cell proliferation	14075	23.9231	2
cell reports	35245	36.9231	3
cell research	21077	48.5455	3
cell stem cell	39587	156.5	3
cell transplantation	27283	14.5385	3
cells	328751	13.7368	2
cellular & molecular biology letters	30380	14.9	2
cellular and molecular biology	11168	6	2
cellular and molecular life sciences	156928	54.4746	3
cellular and molecular neurobiology	8481	24.9	1
cellular physiology and biochemistry	233784	32.9053	2
cellular signalling	73433	26.4545	2
chemical research in toxicology	8751	25.9	2
chemico-biological interactions	9786	22.8667	2
chemosphere	6926	7	1
chinese medical journal	45245	13.2609	2
circulation	356666	88.5802	3
circulation journal	72065	27.3721	4
circulation research	936443	99.8834	3
circulation-arrhythmia and electrophysiology	19814	40.1538	4
circulation-cardiovascular genetics	134412	80.0612	4
circulation-genomic and precision medicine	30964	11.7778	1
circulation-heart failure	61660	30.1154	3
clinica chimica acta	84539	24.0227	4
clinical and experimental hypertension	15832	12.2667	1
clinical and experimental pharmacology and physiology	60368	23.6571	3
clinical and translational medicine	12403	13	2
clinical chemistry	48149	104.739	4
clinical chemistry and laboratory medicine	43328	38.5	4
clinical epigenetics	127654	26.1308	1
clinical genetics	16267	49.1818	1
clinical laboratory	25593	13.7647	4
clinical science	212626	36.4588	3
comprehensive physiology	63198	76.5	1
computational and mathematical methods in medicine	8673	0.8	2
critical care medicine	7040	37.6	4
current atherosclerosis reports	62155	33.4062	1
current cardiology reports	73020	10.76	3
current diabetes reports	19628	27.4286	1
current drug targets	96372	30.2143	3
current gene therapy	18897	9.4167	3
current genomics	17788	22.9	1
current hypertension reports	41029	40.4	4
current medicinal chemistry	134858	15.4318	4
current molecular medicine	56851	25.8889	3
current neurovascular research	9417	32.3333	2
current opinion in cardiology	97090	20.4375	3
current opinion in clinical nutrition and metabolic care	5192	33	1
current opinion in genetics & development	15606	40.8333	3
current opinion in lipidology	51642	21.7692	1
current opinion in nephrology and hypertension	7990	30.3	1
current opinion in pediatrics	4815	31.0833	1
current opinion in pharmacology	29812	24.3846	4
current pharmaceutical design	270641	17.8675	4
current stem cell research & therapy	19665	15.3636	3
current topics in medicinal chemistry	143332	25.1304	4
current vascular pharmacology	109273	11.6296	4
cytokine	4489	12	2
development	61828	60.9444	3
developmental biology	28839	35.7812	3
developmental cell	63951	167.517	3
developmental dynamics	25356	40.8387	1
diabetes	40055	78.1951	1
diabetes care	6711	48.8333	1
diabetes metabolic syndrome and obesity-targets and therapy	6695	24.0833	1
diabetes research and clinical practice	27632	26.8182	1
diabetologia	20015	53.2593	1
diagnostics	46050	4.25	2
differentiation	18469	17.7857	3
disease markers	65389	11.9024	4
disease models & mechanisms	12196	21.9231	1
dna and cell biology	55703	26.3571	2
drug design development and therapy	11824	20.75	2
drug development research	13294	5.8	4
drug discovery today	65684	29.2222	1
ebiomedicine	46471	24.7949	1
ecotoxicology and environmental safety	8002	14.8947	1
elife	40204	36.4	1
embo journal	24567	97.3043	3
embo molecular medicine	87408	80.88	4
embo reports	5936	30.1	3
endocrinology	56682	34.6727	1
environment international	21229	34	1
environmental health	10548	30.6	1
environmental health perspectives	29345	90.7059	1
environmental pollution	18302	12.4615	1
environmental research	13815	10.2174	1
environmental science and pollution research	12451	9.8462	1
environmental toxicology	7193	7.5	1
environmental toxicology and pharmacology	13432	48.3	1
epigenetics	69285	35.25	1
epigenomics	78881	14.5075	1
esc heart failure	33631	6.8065	2
european heart journal	186376	88.9333	4
european journal of clinical investigation	32144	13.1579	4
european journal of heart failure	100827	46.7727	4
european journal of medicinal chemistry	5220	19.1429	1
european journal of pharmacology	56876	15.8478	2
european journal of preventive cardiology	12188	12.3333	1
european review for medical and pharmacological sciences	167339	12.3814	2
evidence-based complementary and alternative medicine	38957	4.5625	2
experimental and molecular medicine	29694	24.72	3
experimental and molecular pathology	18323	11.5909	2
experimental and therapeutic medicine	277817	8.5885	2
experimental biology and medicine	50727	36.8667	3
experimental cell research	92729	19.5	2
experimental gerontology	22460	30	1
experimental physiology	8505	16	2
expert opinion on biological therapy	29483	39.6364	3
expert opinion on therapeutic targets	41512	41.2857	4
faseb journal	120149	38.4128	1
febs journal	53340	37.9643	3
febs letters	66502	41.1818	3
food & function	6258	38.0909	1
food and chemical toxicology	28704	39.3125	2
free radical biology and medicine	107642	48.3889	1
free radical research	13783	16.5909	2
frontiers in aging neuroscience	8409	23.5	1
frontiers in bioengineering and biotechnology	38271	8.2105	3
frontiers in bioscience-landmark	45689	10.7143	3
frontiers in cardiovascular medicine	529225	5.8765	2
frontiers in cell and developmental biology	206399	8.2069	2
frontiers in cellular and infection microbiology	18970	7.4375	2
frontiers in endocrinology	73507	14.6875	1
frontiers in genetics	241319	12.1379	1
frontiers in immunology	80331	23.6053	2
frontiers in medicine	36449	17.1111	4
frontiers in microbiology	8985	25.5	2
frontiers in molecular biosciences	25579	8.6364	2
frontiers in molecular neuroscience	9330	12.2	1
frontiers in neurology	14721	21.5	1
frontiers in nutrition	5512	5.3	1
frontiers in oncology	20120	10.36	1
frontiers in pediatrics	9443	12.2857	1
frontiers in pharmacology	134162	15.0376	2
frontiers in physiology	329227	17.4326	2
gastroenterology	6787	59.9231	1
gene	158225	20.4196	2
gene reports	33816	1.25	4
gene therapy	13527	37	3
genes	93423	9.4259	1
genes & development	32001	135.042	3
genes & diseases	10773	7.8	2
genetic testing and molecular biomarkers	22484	5.0909	4
genetics and molecular research	25652	6.8696	3
genetics in medicine	3397	26.4545	1
genome biology	25566	100.818	1
genome medicine	10376	36.7	1
genome research	18955	66.1053	1
genomics	54091	20.1333	2
heart and vessels	18936	14.0769	4
heart failure reviews	122706	19.3714	5
heart lung and circulation	45121	25.875	4
heart rhythm	23392	40.5882	4
hellenic journal of cardiology	21784	12.1818	4
herz	44997	6.2273	4
human cell	9502	9.3846	2
human gene therapy	12148	19.7857	3
human genetics	12633	44.5238	1
human molecular genetics	59165	74.3881	1
human reproduction	5006	36.4167	1
hypertension	105161	38.4752	3
hypertension research	28242	18.48	2
in vitro cellular & developmental biology-animal	34003	8	2
inflammation	14885	11.4118	2
inflammation research	9578	19.0769	2
international heart journal	71865	14.5769	2
international immunopharmacology	18406	15.225	2
international journal of biochemistry & cell biology	46896	27.4565	3
international journal of biological macromolecules	4423	14.5	2
international journal of biological sciences	80003	21.4444	2
international journal of cardiology	257824	32.8533	4
international journal of clinical and experimental medicine	83525	5.225	4
international journal of clinical and experimental pathology	121007	8.7188	2
international journal of environmental research and public health	22145	19.8387	1
international journal of epidemiology	14412	70.3182	1
international journal of general medicine	13596	0.5333	2
international journal of medical sciences	25503	22.1818	2
international journal of molecular medicine	216752	19.035	2
international journal of molecular sciences	1039995	17.4532	2
international journal of nanomedicine	16304	22.6429	2
international journal of obesity	14558	19.1429	1
international journal of oncology	13237	42	1
iranian journal of basic medical sciences	17366	5.4167	3
iscience	30720	6.3	2
iubmb life	54186	22.9375	4
jacc-basic to translational science	20374	13.6	5
jci insight	54429	19.4	3
journal of agricultural and food chemistry	7605	47.6842	1
journal of applied physiology	37165	29.9444	4
journal of applied toxicology	15044	16.8571	1
journal of atherosclerosis and thrombosis	12799	25.9	1
journal of biochemical and molecular toxicology	11888	8.4545	2
journal of biological chemistry	268564	66.9939	3
journal of biomaterials and tissue engineering	14785	0.3333	2
journal of biomedical science	47991	41.2903	3
journal of biosciences	6289	6.5	1
journal of cardiac failure	18687	28.3571	3
journal of cardiology	44990	16	4
journal of cardiovascular development and disease	66665	5.8621	3
journal of cardiovascular pharmacology	210866	10.8571	2
journal of cardiovascular pharmacology and therapeutics	45739	15.0625	3
journal of cardiovascular translational research	341086	16.6132	4
journal of cell biology	18247	121.182	3
journal of cell science	41470	66.1714	3
journal of cellular and molecular medicine	366165	30.5918	2
journal of cellular biochemistry	157838	17.0063	2
journal of cellular physiology	280248	28.1029	2
journal of clinical endocrinology & metabolism	22436	33.0606	1
journal of clinical investigation	144271	123.746	3
journal of clinical laboratory analysis	43327	3.5	2
journal of clinical medicine	81276	12.9796	4
journal of controlled release	15448	36.04	3
journal of developmental origins of health and disease	44019	30.8286	1
journal of diabetes and its complications	17440	18	1
journal of endocrinology	19887	40.4211	1
journal of ethnopharmacology	7471	17.875	2
journal of experimental biology	2207	26.2	1
journal of extracellular vesicles	20522	49.5833	2
journal of geriatric cardiology	38515	15.381	4
journal of heart and lung transplantation	45256	24.1765	4
journal of human genetics	16671	49.5385	1
journal of human hypertension	22810	18.1111	4
journal of hypertension	20147	22.0385	1
journal of immunology	18646	64.5938	1
journal of inflammation research	16015	5.4737	2
journal of internal medicine	29201	78.5	4
journal of international medical research	12833	5.6111	2
journal of leukocyte biology	3529	31.8	1
journal of lipid research	19793	46.5312	1
journal of medical genetics	16190	45.4	2
journal of molecular and cellular cardiology	658777	39.9361	3
journal of molecular endocrinology	11300	45.7857	1
journal of molecular medicine-jmm	54043	34.4048	3
journal of nanobiotechnology	6656	9.4	2
journal of nutrition	14511	87.7742	1
journal of nutritional biochemistry	25277	43.0789	1
journal of pathology	27246	39.0769	3
journal of personalized medicine	21809	7.25	1
journal of pharmacological sciences	9575	20.9286	2
journal of pharmacology and experimental therapeutics	22425	41.2333	1
journal of physiology and biochemistry	33530	18	4
journal of physiology-london	100479	38.8393	1
journal of pineal research	8050	87.5714	2
journal of receptors and signal transduction	6095	7.6667	2
journal of steroid biochemistry and molecular biology	6133	91.8182	1
journal of surgical research	15785	11.2222	2
journal of the american college of cardiology	181957	82.4321	4
journal of the american heart association	153090	28.3333	1
journal of the american society of nephrology	12471	93.4286	3
journal of thoracic and cardiovascular surgery	20209	21.88	3
journal of thoracic disease	53516	9.7576	2
journal of thrombosis and haemostasis	5518	36.6364	1
journal of translational medicine	108427	48.2222	4
journal of vascular research	18815	26.6923	4
journal of virology	11648	39.7407	3
journals of gerontology series a-biological sciences and medical	11242	57	1
jove-journal of visualized experiments	10983	6	3
kaohsiung journal of medical sciences	17666	9.8182	2
kardiologia polska	22747	11.8571	4
kidney international	9502	48.3182	1
laboratory investigation	23087	22.5833	2
life sciences	189720	18.9122	2
life-basel	17536	2.2941	1
lipids in health and disease	28861	28.6538	1
m s-medecine sciences	5224	9.2	1
mammalian genome	14267	15.6364	1
mechanisms of ageing and development	29995	30.3077	1
mediators of inflammation	38172	23.75	4
medical hypotheses	20997	21.9583	1
medical science monitor	81869	17.2821	2
medicine	69064	10.5833	4
metabolism-clinical and experimental	24137	26.8857	1
micrornas and cardiovascular disease	72207	0.2778	3
microvascular research	15199	14.4667	2
mini-reviews in medicinal chemistry	41314	17.6	3
molecular and cellular biochemistry	155634	17.4754	2
molecular and cellular biology	49308	88.3191	3
molecular and cellular endocrinology	26749	24.6061	1
molecular aspects of medicine	19348	52.2	1
molecular biology	19836	3.6	1
molecular biology of the cell	6862	109.846	3
molecular biology reports	79481	12.4603	2
molecular biotechnology	10540	7.5455	3
molecular cancer	17975	95.25	2
molecular carcinogenesis	8141	28	1
molecular cell	21504	272.611	3
molecular diagnosis & therapy	28866	12.9286	1
molecular endocrinology	4818	39.3125	1
molecular immunology	15062	29.1053	2
molecular medicine	30945	14.6667	2
molecular medicine reports	450848	12.0248	2
molecular metabolism	14326	14.0714	1
molecular neurobiology	11124	11.3333	1
molecular nutrition & food research	44355	22.6944	1
molecular pharmaceutics	12364	28.9333	3
molecular pharmacology	16101	40.88	3
molecular psychiatry	5223	54	1
molecular therapy	121426	55.6557	3
molecular therapy-nucleic acids	236760	21.6204	2
molecules	40422	17.7059	1
molecules and cells	12311	14.6923	2
mutation research-fundamental and molecular mechanisms of mutagenesis	12732	44.4167	1
nature	84407	608.615	3
nature cell biology	25700	82.5714	3
nature communications	155108	65.1456	1
nature genetics	20777	274.571	1
nature medicine	32404	276.059	3
nature reviews cardiology	100643	91.8276	3
nature reviews drug discovery	20019	76.3636	3
nature reviews endocrinology	10088	309.727	1
naunyn-schmiedebergs archives of pharmacology	14100	27.0833	2
nephrology dialysis transplantation	22561	50.2632	1
neural regeneration research	12655	11.4545	2
neuroscience	10832	27.4375	1
neuroscience letters	5191	17.2727	1
non-coding rna	55865	6.55	2
non-coding rnas in cardiovascular diseases	137408	3.6364	2
nucleic acids research	62937	47.7222	3
nucleus	2518	41.5	1
nutrients	58030	29.1829	1
nutrition metabolism and cardiovascular diseases	30074	20.2632	1
nutrition reviews	5679	81.7	1
obesity	13834	38.8	1
oncogene	4706	56.8462	1
oncology letters	28524	10.0417	2
oncology reports	7582	23.0455	1
oncotarget	149184	30.1017	2
oxidative medicine and cellular longevity	183661	14.7314	2
particle and fibre toxicology	13901	52.8	1
pathology research and practice	23473	7.3636	2
pediatric cardiology	32158	11.375	3
pediatric research	19155	39.05	1
peerj	43404	10.5333	2
peptides	6514	11.3636	3
pflugers archiv-european journal of physiology	44500	19.6	1
pharmaceuticals	11271	2.1	1
pharmacological research	106847	23.0357	2
pharmacology & therapeutics	152971	59.2581	2
pharmazie	22068	8.8333	4
physiological genomics	162811	45.2568	3
physiological reports	21657	5.3684	5
physiological research	20490	18.2308	4
physiological reviews	59142	359.1	1
phytomedicine	9081	8.0476	2
placenta	13002	15.3529	1
plos genetics	53858	70.3043	1
plos one	1038256	33.537	1
plos pathogens	11149	34.7857	3
proceedings of the national academy of sciences of the united states of	140509	148.691	3
progress in biochemistry and biophysics	23652	1.7647	3
progress in biophysics & molecular biology	16814	52.6	1
psychoneuroendocrinology	3547	47.2727	1
pulmonary circulation	29489	28.3333	5
redox biology	34802	40.0256	1
reproductive sciences	15288	15.2	1
reproductive toxicology	12677	38.6875	1
respiratory research	9816	30.25	1
reviews in cardiovascular medicine	20827	7.1667	2
reviews in endocrine & metabolic disorders	10310	39.4	1
revista espanola de cardiologia	18755	8.2727	4
rna	39321	55.6667	3
rna biology	74051	72.2857	2
science	23569	471.769	3
science china-life sciences	60821	17.0588	3
science of the total environment	11525	16.7143	1
science translational medicine	49841	93.0455	2
scientific reports	580884	22.4547	1
seminars in cell & developmental biology	67509	12.25	3
shock	22594	17.8148	2
signal transduction and targeted therapy	34380	19.5833	2
stem cell research & therapy	92652	26.15	3
stem cell reviews and reports	26228	16.4118	3
stem cells	71878	58.7846	3
stem cells and development	26092	25.931	3
stem cells international	53713	22.5484	3
stem cells translational medicine	20574	69.8462	3
stroke	15730	41.3077	1
theranostics	134358	36.4198	2
thrombosis and haemostasis	78255	26.1316	4
thrombosis research	27999	25.1176	4
toxicological sciences	22991	32.3214	1
toxicology	16510	26.04	1
toxicology and applied pharmacology	35116	39.2653	1
toxicology letters	17930	24.3548	1
toxicology research	4555	6.7	1
translational psychiatry	10404	14.3636	1
translational research	62383	23.2222	4
transplant immunology	6594	1.8	2
transplantation	11999	13.0833	4
trends in cardiovascular medicine	112549	31.8125	4
trends in endocrinology and metabolism	37663	46.8421	1
trends in molecular medicine	42120	136.643	4
trends in pharmacological sciences	31695	52.9091	3
tropical journal of pharmaceutical research	11001	0.5333	2
vascular pharmacology	161835	44.1136	4
wiley interdisciplinary reviews-rna	23553	42.4	3
world journal of gastroenterology	5864	43.9	1

## Sheet: References
References	DOI	Total Link Strength	Avg. citations	Cluster
kuzawa (2009)	https://doi.org/10.1002/ajhb.20822	242	376	1
gluckman (2007)	https://doi.org/10.1002/bies.20522	251	256	1
gupta (2013)	https://doi.org/10.1002/biof.1079	35	259	1
kalogeris (2017)	https://doi.org/10.1002/cphy.c160006	755	395	7
orozco (2010)	https://doi.org/10.1002/cyto.a.20886	48	244	3
lewis (2011)	https://doi.org/10.1002/hep.24538	166	389	6
seeliger (2014)	https://doi.org/10.1002/jbmr.2175	149	245	2
wang (2016c)	https://doi.org/10.1002/jcp.25056	649	416	6
altesha (2019)	https://doi.org/10.1002/jcp.27384	132	247	4
lo sicco (2017)	https://doi.org/10.1002/sctm.16-0363	81	267	3
kim (2009b)	https://doi.org/10.1002/stem.235	243	291	2
song (2017)	https://doi.org/10.1002/stem.2564	112	243	3
phinney (2017)	https://doi.org/10.1002/stem.2575	81	807	3
vishnoi (2017)	https://doi.org/10.1007/978-1-4939-6524-3_1	292	393	2
altenhofer (2012)	https://doi.org/10.1007/s00018-012-1010-9	30	272	1
schmitz (2016)	https://doi.org/10.1007/s00018-016-2174-5	367	604	4
reddy (2015)	https://doi.org/10.1007/s00125-014-3462-y	105	273	1
tham (2015)	https://doi.org/10.1007/s00204-015-1477-x	720	353	1
ishii (2006)	https://doi.org/10.1007/s10038-006-0070-9	17	475	1
jaddoe (2012)	https://doi.org/10.1007/s10654-012-9735-1	92	452	1
kooijman (2016)	https://doi.org/10.1007/s10654-016-0224-9	79	421	1
halfon (2014)	https://doi.org/10.1007/s10995-013-1346-2	97	276	1
kattoor (2017)	https://doi.org/10.1007/s11883-017-0678-6	24	503	1
cheng (2010b)	https://doi.org/10.1007/s12265-010-9169-7	694	253	2
kalogeris (2012)	https://doi.org/10.1016/b978-0-12-394309-5.00006-7	669	1184	7
sun (2008)	https://doi.org/10.1016/j.addr.2008.03.018	5	1975	1
breitling (2011)	https://doi.org/10.1016/j.ajhg.2011.03.003	15	478	1
qin (2012)	https://doi.org/10.1016/j.atherosclerosis.2011.09.003	80	250	1
faraoni (2009)	https://doi.org/10.1016/j.bbadis.2009.02.013	447	581	2
fanjul-fernandez (2010)	https://doi.org/10.1016/j.bbamcr.2009.07.004	29	355	1
semenza (2011)	https://doi.org/10.1016/j.bbamcr.2010.08.006	35	259	2
scarpulla (2011)	https://doi.org/10.1016/j.bbamcr.2010.09.019	18	780	1
karbiener (2009)	https://doi.org/10.1016/j.bbrc.2009.09.098	79	316	5
ai (2010)	https://doi.org/10.1016/j.bbrc.2009.11.005	167	425	6
ito (2010)	https://doi.org/10.1016/j.bbrc.2010.07.012	298	260	2
chen (2013b)	https://doi.org/10.1016/j.bbrc.2013.01.015	53	260	3
zhou (2017)	https://doi.org/10.1016/j.bbrc.2017.04.044	7	253	4
bryan (2013)	https://doi.org/10.1016/j.bcp.2012.11.016	55	708	1
valle (2005)	https://doi.org/10.1016/j.cardiores.2005.01.026	14	411	1
dudzinski (2007)	https://doi.org/10.1016/j.cardiores.2007.03.023	10	299	1
tiwari (2013)	https://doi.org/10.1016/j.ccr.2013.04.020	24	341	3
williams (2009)	https://doi.org/10.1016/j.ceb.2009.01.029	913	273	2
bano (2005)	https://doi.org/10.1016/j.cell.2004.11.049	4	427	7
zhao (2007)	https://doi.org/10.1016/j.cell.2007.03.030	515	1068	2
mendell (2008)	https://doi.org/10.1016/j.cell.2008.04.001	95	882	2
zhan (2011)	https://doi.org/10.1016/j.cell.2011.09.052	2	381	5
mendell (2012)	https://doi.org/10.1016/j.cell.2012.02.005	1027	1251	5
grueter (2012)	https://doi.org/10.1016/j.cell.2012.03.029	216	266	5
elkayam (2012)	https://doi.org/10.1016/j.cell.2012.05.017	88	386	2
wamstad (2012)	https://doi.org/10.1016/j.cell.2012.07.035	96	435	3
klattenhoff (2013)	https://doi.org/10.1016/j.cell.2013.01.003	226	683	4
batista (2013)	https://doi.org/10.1016/j.cell.2013.02.012	219	1893	4
lee (2013)	https://doi.org/10.1016/j.cell.2013.02.014	429	761	3
lopez-otin (2013)	https://doi.org/10.1016/j.cell.2013.05.039	77	6875	1
anand (2013)	https://doi.org/10.1016/j.cell.2013.07.013	74	263	1
anderson (2015)	https://doi.org/10.1016/j.cell.2015.01.009	42	695	4
christ (2018)	https://doi.org/10.1016/j.cell.2017.12.013	21	444	1
petrie (2018)	https://doi.org/10.1016/j.cjca.2017.12.005	19	443	1
min (2012)	https://doi.org/10.1016/j.cmet.2012.04.004	7	400	1
reid (2011)	https://doi.org/10.1016/j.critrevonc.2010.11.004	542	351	6
meister (2005)	https://doi.org/10.1016/j.cub.2005.10.048	166	407	2
wang (2008)	https://doi.org/10.1016/j.devcel.2008.07.002	263	1381	2
van rooij (2009)	https://doi.org/10.1016/j.devcel.2009.10.013	311	712	2
liu (2010)	https://doi.org/10.1016/j.devcel.2010.03.010	1287	364	2
grote (2013)	https://doi.org/10.1016/j.devcel.2012.12.012	118	687	4
jylhava (2017)	https://doi.org/10.1016/j.ebiom.2017.03.046	58	365	1
rezg (2014)	https://doi.org/10.1016/j.envint.2013.12.007	21	271	1
abdul (2015)	https://doi.org/10.1016/j.etap.2015.09.016	69	389	1
ghosh (2015)	https://doi.org/10.1016/j.fct.2015.05.022	20	291	1
flora (2011)	https://doi.org/10.1016/j.freeradbiomed.2011.04.008	57	508	1
elton (2013)	https://doi.org/10.1016/j.gene.2012.12.009	435	299	10
yu (2015)	https://doi.org/10.1016/j.ijcard.2014.12.043	104	315	3
wang (2015a)	https://doi.org/10.1016/j.ijcard.2015.05.020	61	272	3
shaked (2009)	https://doi.org/10.1016/j.immuni.2009.09.019	334	321	5
zampetaki (2012)	https://doi.org/10.1016/j.jacc.2012.03.056	321	353	6
tuder (2013)	https://doi.org/10.1016/j.jacc.2013.10.025	47	373	1
condorelli (2014)	https://doi.org/10.1016/j.jacc.2014.01.050	1117	282	8
nattel (2014)	https://doi.org/10.1016/j.jacc.2014.02.555	93	386	2
vicencio (2015)	https://doi.org/10.1016/j.jacc.2015.02.026	66	330	3
boon (2016)	https://doi.org/10.1016/j.jacc.2015.12.051	370	305	4
barwari (2016)	https://doi.org/10.1016/j.jacc.2016.09.945	794	241	6
paneni (2017)	https://doi.org/10.1016/j.jacc.2017.01.064	40	267	1
sano (2018)	https://doi.org/10.1016/j.jacc.2017.12.037	37	268	1
finnerty (2010)	https://doi.org/10.1016/j.jmb.2010.07.051	508	289	2
huang (2015)	https://doi.org/10.1016/j.jnutbio.2015.08.001	54	248	1
schug (2011)	https://doi.org/10.1016/j.jsbmb.2011.08.007	91	656	1
roseboom (2011)	https://doi.org/10.1016/j.maturitas.2011.06.017	47	279	1
hossein-nezhad (2013)	https://doi.org/10.1016/j.mayocp.2013.05.011	5	707	1
cohen-armon (2007)	https://doi.org/10.1016/j.molcel.2006.12.012	3	253	1
grimson (2007)	https://doi.org/10.1016/j.molcel.2007.06.017	440	2839	2
kuyumcu-martinez (2007)	https://doi.org/10.1016/j.molcel.2007.07.027	3	313	4
meaney (2007)	https://doi.org/10.1016/j.molmed.2007.05.003	238	485	1
freund (2010)	https://doi.org/10.1016/j.molmed.2010.03.003	22	812	1
van den bergh (2020)	https://doi.org/10.1016/j.neubiorev.2017.07.003	119	360	1
nemeroff (2016)	https://doi.org/10.1016/j.neuron.2016.01.019	21	340	1
bernardo (2010)	https://doi.org/10.1016/j.pharmthera.2010.04.005	786	559	1
huynh (2014)	https://doi.org/10.1016/j.pharmthera.2014.01.003	594	364	1
reynolds (2013)	https://doi.org/10.1016/j.psyneuen.2012.08.012	121	316	1
lai (2010)	https://doi.org/10.1016/j.scr.2009.12.003	124	1436	3
ivey (2008)	https://doi.org/10.1016/j.stem.2008.01.016	272	477	2
lee (2009a)	https://doi.org/10.1016/j.stem.2009.05.003	11	1284	3
ivey (2010)	https://doi.org/10.1016/j.stem.2010.06.012	244	333	2
xu (2015)	https://doi.org/10.1016/j.stem.2015.01.013	135	260	3
luo (2016)	https://doi.org/10.1016/j.stem.2016.01.024	88	240	4
ibrahim (2014)	https://doi.org/10.1016/j.stemcr.2014.04.006	73	547	3
mostafalou (2013)	https://doi.org/10.1016/j.taap.2013.01.025	37	639	1
van rooij (2008c)	https://doi.org/10.1016/j.tig.2008.01.007	895	262	2
incalza (2018)	https://doi.org/10.1016/j.vph.2017.05.005	58	492	1
harris (2011)	https://doi.org/10.1016/j.yhbeh.2010.06.007	291	553	1
tatsuguchi (2007)	https://doi.org/10.1016/j.yjmcc.2007.04.004	320	383	2
cheng (2009a)	https://doi.org/10.1016/j.yjmcc.2009.01.008	277	302	2
widera (2011)	https://doi.org/10.1016/j.yjmcc.2011.07.011	308	301	6
wang (2014c)	https://doi.org/10.1016/j.yjmcc.2014.05.001	65	276	3
shimizu (2016)	https://doi.org/10.1016/j.yjmcc.2016.06.001	387	480	1
post (1999)	https://doi.org/10.1016/s0008-6363(99)00153-4	6	361	1
miano (2003)	https://doi.org/10.1016/s0022-2828(03)00110-x	104	463	3
nolan (2011)	https://doi.org/10.1016/s0140-6736(11)60614-4	51	594	1
fitzgerald (2014)	https://doi.org/10.1016/s0140-6736(13)61914-5	24	396	1
dick (2014)	https://doi.org/10.1016/s0140-6736(13)62674-4	22	523	1
braunwald (2015)	https://doi.org/10.1016/s0140-6736(14)61889-4	429	509	8
webster (2017)	https://doi.org/10.1016/s0140-6736(16)32064-5	5	1414	1
fleming (2018)	https://doi.org/10.1016/s0140-6736(18)30312-x	46	455	1
donaldson (2003)	https://doi.org/10.1016/s0891-5849(03)00150-3	6	319	1
lagos-quintana (2002)	https://doi.org/10.1016/s0960-9822(02)00809-6	142	2581	2
van zandwijk (2017)	https://doi.org/10.1016/s1470-2045(17)30621-6	76	334	5
godfrey (2017)	https://doi.org/10.1016/s2213-8587(16)30107-3	15	448	1
fardet (2010)	https://doi.org/10.1017/s0954422410000041	11	641	1
paul (2014)	https://doi.org/10.1021/nn5020787	6	333	3
miller (2011)	https://doi.org/10.1037/a0024768	138	1040	1
bridgett (2015)	https://doi.org/10.1037/a0038662	95	311	1
zhou (2018)	https://doi.org/10.1038/aps.2018.30	549	255	6
rahman (2015)	https://doi.org/10.1038/boneres.2015.5	15	369	2
magenta (2011)	https://doi.org/10.1038/cdd.2011.42	116	330	7
mogilyansky (2013)	https://doi.org/10.1038/cdd.2013.125	434	556	2
bollati (2010a)	https://doi.org/10.1038/hdy.2010.2	93	326	1
gibney (2010)	https://doi.org/10.1038/hdy.2010.54	131	385	1
gold (2015)	https://doi.org/10.1038/mp.2014.163	14	340	1
rani (2015)	https://doi.org/10.1038/mt.2015.44	166	611	3
hove (2003)	https://doi.org/10.1038/nature01282	7	771	3
zhao (2005)	https://doi.org/10.1038/nature03817	314	1275	2
meylan (2005)	https://doi.org/10.1038/nature04193	1	1843	10
krutzfeldt (2005)	https://doi.org/10.1038/nature04303	336	3078	2
davis (2008)	https://doi.org/10.1038/nature07086	214	1045	2
thum (2008b)	https://doi.org/10.1038/nature07511	435	1820	2
takeuchi (2009)	https://doi.org/10.1038/nature08039	34	388	3
cordes (2009)	https://doi.org/10.1038/nature08195	386	1205	3
hang (2010)	https://doi.org/10.1038/nature09130	135	328	1
musunuru (2010)	https://doi.org/10.1038/nature09266	16	768	1
gao (2010)	https://doi.org/10.1038/nature09271	65	709	1
small (2011)	https://doi.org/10.1038/nature09783	1123	928	5
sahin (2011)	https://doi.org/10.1038/nature09787	21	872	1
wang (2011b)	https://doi.org/10.1038/nature09922	16	3157	1
kho (2011)	https://doi.org/10.1038/nature10407	15	246	8
rayner (2011b)	https://doi.org/10.1038/nature10486	58	550	5
wheeler (2012)	https://doi.org/10.1038/nature11362	8	342	4
eulalio (2012)	https://doi.org/10.1038/nature11739	383	693	3
boon (2013b)	https://doi.org/10.1038/nature11919	206	561	5
wahlquist (2014)	https://doi.org/10.1038/nature13073	396	298	8
han (2014)	https://doi.org/10.1038/nature13596	136	508	4
wahl (2017)	https://doi.org/10.1038/nature20784	22	475	1
osterwalder (2018)	https://doi.org/10.1038/nature25461	22	261	4
leuschner (2011)	https://doi.org/10.1038/nbt.1989	17	574	1
holdt (2016)	https://doi.org/10.1038/ncomms12429	140	651	4
wang (2014b)	https://doi.org/10.1038/ncomms4596	106	344	4
wang (2015b)	https://doi.org/10.1038/ncomms7779	144	322	4
seckl (2007)	https://doi.org/10.1038/ncpendmet0515	208	505	1
stark (2008)	https://doi.org/10.1038/ng.138	101	435	2
rice (2012)	https://doi.org/10.1038/ng.2414	2	517	1
nalls (2014)	https://doi.org/10.1038/ng.3043	7	1230	1
lee (1997)	https://doi.org/10.1038/ng0297-181	2	263	1
kertesz (2007)	https://doi.org/10.1038/ng2135	216	1787	2
wang (2011a)	https://doi.org/10.1038/nm.2282	368	452	9
wang (2016b)	https://doi.org/10.1038/nm.4179	124	248	4
yang (2007)	https://doi.org/10.1038/nm1569	250	890	2
care (2007)	https://doi.org/10.1038/nm1582	438	1413	2
tao (2007)	https://doi.org/10.1038/nm1652	19	677	1
lian (2013)	https://doi.org/10.1038/nprot.2012.150	19	893	3
ordovas (2010)	https://doi.org/10.1038/nrcardio.2010.104	115	253	1
boon (2015)	https://doi.org/10.1038/nrcardio.2014.207	336	271	3
van rooij (2012)	https://doi.org/10.1038/nrd3864	930	470	5
gonzalez-muniesa (2017)	https://doi.org/10.1038/nrdp.2017.34	38	528	1
gluckman (2009)	https://doi.org/10.1038/nrendo.2009.102	250	456	1
symonds (2009)	https://doi.org/10.1038/nrendo.2009.195	91	279	1
chen (2012b)	https://doi.org/10.1038/nrendo.2011.183	68	1307	1
karpe (2015)	https://doi.org/10.1038/nrendo.2014.185	30	253	1
escobar-morreale (2018)	https://doi.org/10.1038/nrendo.2018.24	15	517	1
chan (2005)	https://doi.org/10.1038/nrg1601	31	667	1
esteller (2011)	https://doi.org/10.1038/nrg3074	513	3276	4
sun (2013)	https://doi.org/10.1038/nrg3471	791	291	5
braun (2011)	https://doi.org/10.1038/nrm3118	308	422	2
rottiers (2012)	https://doi.org/10.1038/nrm3313	584	835	5
xin (2013)	https://doi.org/10.1038/nrm3619	214	308	3
lorenzen (2016)	https://doi.org/10.1038/nrneph.2016.51	298	243	4
tsokos (2016)	https://doi.org/10.1038/nrrheum.2016.186	16	552	1
landry (2009)	https://doi.org/10.1038/nsmb.1651	213	355	2
nakamura (2018)	https://doi.org/10.1038/s41569-018-0007-y	271	521	1
kristensen (2019)	https://doi.org/10.1038/s41576-019-0158-7	172	1592	4
kaati (2007)	https://doi.org/10.1038/sj.ejhg.5201832	91	305	1
soifer (2007)	https://doi.org/10.1038/sj.mt.6300311	870	292	2
li (2011a)	https://doi.org/10.1053/j.gastro.2011.08.009	5	260	1
wadhwa (2009)	https://doi.org/10.1055/s-0029-1237424	124	539	1
coelho (2013)	https://doi.org/10.1056/nejmoa1208760	15	665	1
zhou (2014)	https://doi.org/10.1056/nejmoa1307361	2	465	1
ray (2017)	https://doi.org/10.1056/nejmoa1615758	9	497	1
ray (2020)	https://doi.org/10.1056/nejmoa1912387	1	325	1
gluckman (2008)	https://doi.org/10.1056/nejmra0708473	302	2475	1
balijepalli (2006)	https://doi.org/10.1073/pnas.0503465103	1	298	1
humphreys (2005)	https://doi.org/10.1073/pnas.0506482102	274	465	2
kwon (2005)	https://doi.org/10.1073/pnas.0509535102	172	337	2
gargalovic (2006)	https://doi.org/10.1073/pnas.0605457103	9	255	1
van rooij (2006)	https://doi.org/10.1073/pnas.0608791103	308	1218	2
friso (2002)	https://doi.org/10.1073/pnas.062066299	27	725	1
wisler (2007)	https://doi.org/10.1073/pnas.0707936104	4	437	11
chen (2008)	https://doi.org/10.1073/pnas.0710228105	502	447	2
liu (2007)	https://doi.org/10.1073/pnas.0710558105	437	336	2
van rooij (2008b)	https://doi.org/10.1073/pnas.0805038105	429	1425	2
lin (2009)	https://doi.org/10.1073/pnas.0811371106	438	288	2
hwang (2009)	https://doi.org/10.1073/pnas.0905550106	5	308	3
lee (2009b)	https://doi.org/10.1073/pnas.0907996106	16	517	3
palty (2010)	https://doi.org/10.1073/pnas.0908099107	1	533	7
small (2010b)	https://doi.org/10.1073/pnas.1000300107	348	307	2
he (2011)	https://doi.org/10.1073/pnas.1016959108	77	259	3
davalos (2011)	https://doi.org/10.1073/pnas.1102281108	252	486	5
zhou (2011)	https://doi.org/10.1073/pnas.1107052108	151	272	2
fu (2012)	https://doi.org/10.1073/pnas.1115634109	1	301	9
frost (2011)	https://doi.org/10.1073/pnas.1118922109	77	334	5
lian (2012)	https://doi.org/10.1073/pnas.1200250109	38	995	3
bernardo (2012)	https://doi.org/10.1073/pnas.1206432109	242	329	5
porrello (2013)	https://doi.org/10.1073/pnas.1208863110	82	479	3
nam (2013)	https://doi.org/10.1073/pnas.1301019110	110	354	3
lehmann-werman (2016)	https://doi.org/10.1073/pnas.1519286113	1	339	6
luo (2000)	https://doi.org/10.1073/pnas.170292997	5	350	1
hagen (1997)	https://doi.org/10.1073/pnas.94.7.3064	1	363	1
kim (2009a)	https://doi.org/10.1074/jbc.m109.020925	90	265	2
dong (2009)	https://doi.org/10.1074/jbc.m109.027896	326	386	2
tanno (2010)	https://doi.org/10.1074/jbc.m109.090266	43	280	1
sayed (2010)	https://doi.org/10.1074/jbc.m110.109207	312	262	2
lauffer (2013)	https://doi.org/10.1074/jbc.m113.490706	19	260	1
schreiber (2003)	https://doi.org/10.1074/jbc.m212923200	8	353	1
liu (2005)	https://doi.org/10.1074/jbc.m412862200	80	247	3
lambert (2005)	https://doi.org/10.1074/jbc.m505111200	1	458	1
pillai (2005)	https://doi.org/10.1074/jbc.m506162200	15	323	1
xu (2007b)	https://doi.org/10.1074/jbc.m700501200	500	374	5
goralski (2007)	https://doi.org/10.1074/jbc.m700793200	18	591	1
nasser (2008)	https://doi.org/10.1074/jbc.m804788200	359	304	2
davis (2009)	https://doi.org/10.1074/jbc.m808788200	228	267	2
benatti (2004)	https://doi.org/10.1080/07315724.2004.10719371	8	277	1
mcallister (2009)	https://doi.org/10.1080/10408390903372599	285	446	1
qu (2017)	https://doi.org/10.1080/15476286.2016.1220473	191	273	4
zhang (2017)	https://doi.org/10.1080/15476286.2017.1358347	153	266	4
chen (2010a)	https://doi.org/10.1083/jcb.200911036	319	424	2
el-osta (2008)	https://doi.org/10.1084/jem.20081188	32	750	1
qian (2011)	https://doi.org/10.1084/jem.20101547	576	265	2
john (2005)	https://doi.org/10.1091/mbc.e04-08-0697	5	351	1
sayed (2008)	https://doi.org/10.1091/mbc.e08-02-0159	437	305	2
fenech (1998)	https://doi.org/10.1093/carcin/19.7.1163	11	243	1
thum (2008a)	https://doi.org/10.1093/cvr/cvn137	1017	281	2
urbich (2008)	https://doi.org/10.1093/cvr/cvn156	703	717	2
roy (2009)	https://doi.org/10.1093/cvr/cvp015	149	513	2
shan (2009)	https://doi.org/10.1093/cvr/cvp130	89	274	2
chen (2009)	https://doi.org/10.1093/cvr/cvp181	9	268	4
lu (2010a)	https://doi.org/10.1093/cvr/cvq010	480	253	5
cheng (2010a)	https://doi.org/10.1093/cvr/cvq082	340	283	2
creemers (2011)	https://doi.org/10.1093/cvr/cvq308	266	296	4
kaikkonen (2011)	https://doi.org/10.1093/cvr/cvr097	756	350	4
diehl (2012)	https://doi.org/10.1093/cvr/cvs007	440	369	6
hulsmans (2013)	https://doi.org/10.1093/cvr/cvt161	481	247	3
barile (2014)	https://doi.org/10.1093/cvr/cvu167	110	484	3
zhao (2019)	https://doi.org/10.1093/cvr/cvz040	18	260	3
wang (2010b)	https://doi.org/10.1093/eurheartj/ehq013	445	919	6
d'alessandra (2010)	https://doi.org/10.1093/eurheartj/ehq167	434	613	6
paneni (2013)	https://doi.org/10.1093/eurheartj/eht149	87	620	1
haas (2015)	https://doi.org/10.1093/eurheartj/ehu301	2	325	8
wang (2016a)	https://doi.org/10.1093/eurheartj/ehv713	388	588	4
du (2017)	https://doi.org/10.1093/eurheartj/ehw001	28	443	1
goren (2012)	https://doi.org/10.1093/eurjhf/hfr155	358	253	6
broadbent (2008)	https://doi.org/10.1093/hmg/ddm352	32	381	1
davey smith (2014)	https://doi.org/10.1093/hmg/ddu328	17	972	1
gargett (2016)	https://doi.org/10.1093/humupd/dmv051	12	294	3
relton (2012)	https://doi.org/10.1093/ije/dyr233	94	248	1
james (2002)	https://doi.org/10.1093/jn/132.8.2361s	21	266	1
wu (2004)	https://doi.org/10.1093/jn/134.9.2169	23	617	1
zhang (2015)	https://doi.org/10.1093/jxb/erv013	77	285	2
chen (2010b)	https://doi.org/10.1093/nar/gkp857	124	460	3
biancone (2012)	https://doi.org/10.1093/ndt/gfs168	81	294	3
lutz (2014)	https://doi.org/10.1093/ndt/gft209	3	240	6
baccarelli (2010)	https://doi.org/10.1097/ede.0b013e3181f20457	76	262	1
liu (2008)	https://doi.org/10.1101/gad.1738708	468	613	2
xin (2009)	https://doi.org/10.1101/gad.1842409	569	518	2
li (2010a)	https://doi.org/10.1101/gad.1886410	40	367	4
anh tram nguyen (2011)	https://doi.org/10.1101/gad.2057811	20	390	1
shi (2017)	https://doi.org/10.1111/1753-0407.12521	52	242	1
zhu (2015)	https://doi.org/10.1111/acel.12344	12	971	1
stenvinkel (2007)	https://doi.org/10.1111/j.1365-2796.2007.01777.x	30	291	1
de boo (2006)	https://doi.org/10.1111/j.1479-828x.2006.00506.x	284	369	1
chan (2012)	https://doi.org/10.1111/j.1549-8719.2011.00154.x	212	261	2
carreau (2011)	https://doi.org/10.1111/j.1582-4934.2011.01258.x	22	727	2
gluckman (2005)	https://doi.org/10.1111/j.1740-8709.2005.00020.x	203	269	1
stover (2004)	https://doi.org/10.1111/j.1753-4887.2004.tb00070.x	14	332	1
moldovan (2014)	https://doi.org/10.1111/jcmm.12236	493	294	6
huang (2018)	https://doi.org/10.1111/jcmm.13866	127	251	4
plagemann (2009)	https://doi.org/10.1113/jphysiol.2009.176156	80	294	1
baggish (2011)	https://doi.org/10.1113/jphysiol.2011.213363	444	291	6
davenport (2016)	https://doi.org/10.1124/pr.115.011833	18	401	1
giraldez (2005)	https://doi.org/10.1126/science.1109020	344	994	2
van rooij (2007a)	https://doi.org/10.1126/science.1139089	384	1282	2
bonauer (2009)	https://doi.org/10.1126/science.1174381	330	948	2
najafi-shoushtari (2010)	https://doi.org/10.1126/science.1189123	263	727	5
maillard (2013)	https://doi.org/10.1126/science.1241930	18	277	2
nelson (2016)	https://doi.org/10.1126/science.aad4076	39	442	4
fuster (2017)	https://doi.org/10.1126/science.aag1381	17	636	1
garrett-bakelman (2019)	https://doi.org/10.1126/science.aau8650	22	330	1
huynh (2011)	https://doi.org/10.1126/scitranslmed.3002761	12	250	1
viereck (2016)	https://doi.org/10.1126/scitranslmed.aaf1475	167	252	4
gearhart (2006)	https://doi.org/10.1128/mcb.00630-06	4	258	1
ikeda (2009)	https://doi.org/10.1128/mcb.01222-08	719	311	2
du (2003)	https://doi.org/10.1128/mcb.23.7.2425-2437.2003	45	288	1
terai (2005)	https://doi.org/10.1128/mcb.25.21.9554-9575.2005	20	308	1
thenappan (2018)	https://doi.org/10.1136/bmj.j5492	35	355	1
pirola (2015)	https://doi.org/10.1136/gutjnl-2014-306996	175	336	5
romaine (2015)	https://doi.org/10.1136/heartjnl-2013-305402	331	287	6
youngson (2008)	https://doi.org/10.1146/annurev.genom.9.081307.164445	221	391	1
burdge (2010)	https://doi.org/10.1146/annurev.nutr.012809.104751	311	256	1
seymour (2013)	https://doi.org/10.1146/annurev-arplant-050312-120057	3	353	1
fabian (2010)	https://doi.org/10.1146/annurev-biochem-060308-103103	392	2151	2
wilson (2013)	https://doi.org/10.1146/annurev-biophys-083012-130404	197	614	2
kourembanas (2015)	https://doi.org/10.1146/annurev-physiol-021014-071641	213	430	3
zeisberg (2013)	https://doi.org/10.1152/ajpcell.00328.2012	23	294	1
ungvari (2010)	https://doi.org/10.1152/ajpheart.00260.2010	29	386	1
csiszar (2009)	https://doi.org/10.1152/ajpheart.00368.2009	34	331	1
drake (2005)	https://doi.org/10.1152/ajpregu.00106.2004	89	304	1
khan (2005)	https://doi.org/10.1152/ajpregu.00354.2004	42	271	1
kriegel (2012)	https://doi.org/10.1152/physiolgenomics.00141.2011	316	361	5
ikeda (2007)	https://doi.org/10.1152/physiolgenomics.00144.2007	464	499	2
regitz-zagrosek (2017)	https://doi.org/10.1152/physrev.00021.2015	303	304	1
hanson (2014)	https://doi.org/10.1152/physrev.00029.2013	615	607	1
beermann (2016)	https://doi.org/10.1152/physrev.00041.2015	1351	1044	4
mcmillen (2005)	https://doi.org/10.1152/physrev.00053.2003	420	1343	1
bostjancic (2010)	https://doi.org/10.1159/000268088	377	247	2
akchurin (2015)	https://doi.org/10.1159/000368940	5	280	1
yoshida (2003)	https://doi.org/10.1161/01.res.0000068405.49081.09	61	289	3
backs (2006)	https://doi.org/10.1161/01.res.0000197782.21444.8f	155	334	1
schefe (2006)	https://doi.org/10.1161/01.res.0000251700.00994.0d	8	241	1
bogdarina (2007)	https://doi.org/10.1161/01.res.0000258855.60637.58	84	358	1
holdt (2010)	https://doi.org/10.1161/atvbaha.109.196832	45	327	4
sluijter (2010)	https://doi.org/10.1161/atvbaha.109.197434	367	260	3
fichtlscherer (2011)	https://doi.org/10.1161/atvbaha.111.226696	557	287	6
boon (2013a)	https://doi.org/10.1161/atvbaha.112.300139	517	281	3
calvier (2013)	https://doi.org/10.1161/atvbaha.112.300569	2	246	4
bekkering (2014)	https://doi.org/10.1161/atvbaha.114.303887	18	320	1
corsten (2010)	https://doi.org/10.1161/circgenetics.110.957415	550	588	6
kuwabara (2011)	https://doi.org/10.1161/circgenetics.110.958975	279	423	6
joehanes (2016)	https://doi.org/10.1161/circgenetics.116.001506	25	422	1
mittal (2007)	https://doi.org/10.1161/circresaha.107.148015	17	268	1
doughan (2008)	https://doi.org/10.1161/circresaha.107.162800	13	520	1
duisters (2009)	https://doi.org/10.1161/circresaha.108.182535	410	688	2
van rooij (2008a)	https://doi.org/10.1161/circresaha.108.183426	962	324	2
liu (2009)	https://doi.org/10.1161/circresaha.108.185363	298	433	2
krishnamurthy (2009)	https://doi.org/10.1161/circresaha.108.188243	4	278	1
swift (2009)	https://doi.org/10.1161/circresaha.108.188805	9	286	3
rane (2009)	https://doi.org/10.1161/circresaha.108.193102	114	475	2
cheng (2009b)	https://doi.org/10.1161/circresaha.109.197517	167	542	2
rao (2009)	https://doi.org/10.1161/circresaha.109.200451	669	276	2
matkovich (2010)	https://doi.org/10.1161/circresaha.109.202176	555	301	2
dikalova (2010)	https://doi.org/10.1161/circresaha.109.214601	17	518	1
fichtlscherer (2010)	https://doi.org/10.1161/circresaha.109.215566	552	962	6
giacco (2010)	https://doi.org/10.1161/circresaha.110.223545	57	3053	1
zampetaki (2010)	https://doi.org/10.1161/circresaha.110.226357	278	1083	6
mause (2010)	https://doi.org/10.1161/circresaha.110.226456	179	625	3
van rooij (2011)	https://doi.org/10.1161/circresaha.110.227496	1051	394	5
torella (2011)	https://doi.org/10.1161/circresaha.111.240150	201	246	2
hullinger (2012)	https://doi.org/10.1161/circresaha.111.244442	293	366	5
creemers (2012)	https://doi.org/10.1161/circresaha.111.247452	591	761	6
porrello (2011)	https://doi.org/10.1161/circresaha.111.248880	280	313	5
katare (2011)	https://doi.org/10.1161/circresaha.111.251546	48	278	3
okano (2013)	https://doi.org/10.1161/circresaha.111.256149	34	281	3
jayawardena (2012)	https://doi.org/10.1161/circresaha.112.269035	180	536	3
chen (2013a)	https://doi.org/10.1161/circresaha.112.300658	170	269	3
fahed (2013)	https://doi.org/10.1161/circresaha.112.300853	145	359	3
loyer (2014)	https://doi.org/10.1161/circresaha.113.300858	222	292	3
matsumoto (2013)	https://doi.org/10.1161/circresaha.113.301209	115	254	6
sahoo (2014)	https://doi.org/10.1161/circresaha.114.300639	238	332	3
wang (2014a)	https://doi.org/10.1161/circresaha.114.302476	325	447	4
kumarswamy (2014)	https://doi.org/10.1161/circresaha.114.303915	25	447	4
vausort (2014)	https://doi.org/10.1161/circresaha.115.303836	101	381	4
feinberg (2016)	https://doi.org/10.1161/circresaha.115.306300	716	403	5
uchida (2015)	https://doi.org/10.1161/circresaha.116.302521	407	513	4
thum (2015)	https://doi.org/10.1161/circresaha.116.303549	873	295	4
gray (2015)	https://doi.org/10.1161/circresaha.116.304360	167	264	3
yan (2015)	https://doi.org/10.1161/circresaha.116.305510	79	461	4
khan (2015)	https://doi.org/10.1161/circresaha.117.305990	95	463	3
jia (2018)	https://doi.org/10.1161/circresaha.117.311586	77	671	1
kong (2006)	https://doi.org/10.1161/circulationaha.106.625467	82	279	1
myoishi (2007)	https://doi.org/10.1161/circulationaha.106.682054	15	292	1
thum (2007)	https://doi.org/10.1161/circulationaha.107.687947	479	721	2
eckle (2008)	https://doi.org/10.1161/circulationaha.107.758516	13	325	2
matkovich (2009)	https://doi.org/10.1161/circulationaha.108.813576	801	244	2
elia (2009)	https://doi.org/10.1161/circulationaha.109.879429	548	297	2
small (2010a)	https://doi.org/10.1161/circulationaha.109.889048	1271	456	2
hu (2010)	https://doi.org/10.1161/circulationaha.109.928424	131	357	2
li (2011b)	https://doi.org/10.1161/circulationaha.110.012237	93	274	5
widyantoro (2010)	https://doi.org/10.1161/circulationaha.110.938217	24	278	1
handy (2011)	https://doi.org/10.1161/circulationaha.110.956839	201	419	1
lu (2010b)	https://doi.org/10.1161/circulationaha.110.958967	416	334	2
wang (2010a)	https://doi.org/10.1161/circulationaha.110.964684	434	265	5
montgomery (2011)	https://doi.org/10.1161/circulationaha.111.030932	340	456	5
fiedler (2011)	https://doi.org/10.1161/circulationaha.111.039008	555	308	2
zhuang (2012)	https://doi.org/10.1161/circulationaha.111.087817	221	296	5
pan (2012)	https://doi.org/10.1161/circulationaha.112.094524	470	244	2
lee (2012)	https://doi.org/10.1161/circulationaha.112.114173	107	552	3
yang (2014)	https://doi.org/10.1161/circulationaha.113.003863	120	289	4
wu (2014)	https://doi.org/10.1161/circulationaha.114.011675	128	369	4
baccarelli (2009)	https://doi.org/10.1164/rccm.200807-1097oc	56	487	1
cushing (2011)	https://doi.org/10.1165/rcmb.2010-0323oc	177	344	5
kook (2003)	https://doi.org/10.1172/jci200319137	87	253	1
garcia-gras (2006)	https://doi.org/10.1172/jci27751	6	422	3
van rooij (2007b)	https://doi.org/10.1172/jci33099	910	432	2
boettger (2009)	https://doi.org/10.1172/jci38864	235	519	2
ghosh (2010)	https://doi.org/10.1172/jci42980	192	329	2
patrick (2010)	https://doi.org/10.1172/jci43604	408	294	5
seale (2011)	https://doi.org/10.1172/jci44271	10	861	1
rayner (2011a)	https://doi.org/10.1172/jci57275	123	517	5
aurora (2012)	https://doi.org/10.1172/jci59327	463	300	5
halkein (2013)	https://doi.org/10.1172/jci64365	252	316	6
bourdeau (1999)	https://doi.org/10.1172/jci8088	1	364	3
adams (2017)	https://doi.org/10.1172/jci84424	660	440	5
li (2004)	https://doi.org/10.1172/jcl200422220	64	327	1
robinson (2016)	https://doi.org/10.1176/appi.ajp.2015.15030363	1	487	4
hsiao (2017)	https://doi.org/10.1177/1535370217708978	131	276	4
byrd (2005)	https://doi.org/10.1182/blood-2004-05-1693	7	355	1
chhabra (2010)	https://doi.org/10.1186/1476-4598-9-232	426	251	2
brase (2010)	https://doi.org/10.1186/1476-4598-9-306	499	325	6
ti (2015)	https://doi.org/10.1186/s12967-015-0642-6	18	325	3
singh (2017)	https://doi.org/10.1186/s12967-017-1175-y	15	956	1
marioni (2015)	https://doi.org/10.1186/s13059-015-0584-6	35	610	1
szabo (2015)	https://doi.org/10.1186/s13059-015-0690-5	100	390	4
horvath (2016)	https://doi.org/10.1186/s13059-016-1030-0	88	352	1
perna (2016)	https://doi.org/10.1186/s13148-016-0228-z	46	291	1
fish (2004)	https://doi.org/10.1196/annals.1330.011	45	248	1
godfrey (2007)	https://doi.org/10.1203/pdr.0b013e318045bedb	253	370	1
dunn (2011)	https://doi.org/10.1210/en.2010-1461	109	266	1
diamanti-kandarakis (2009)	https://doi.org/10.1210/er.2009-0002	85	2641	1
kautzky-willer (2016)	https://doi.org/10.1210/er.2015-1137	82	715	1
beis (2005)	https://doi.org/10.1242/dev.01970	43	490	3
ota (2008)	https://doi.org/10.1242/dev.027151	5	289	4
xu (2007a)	https://doi.org/10.1242/jcs.010728	313	384	2
bollati (2010b)	https://doi.org/10.1289/ehp.0901300	180	257	1
tarantini (2009)	https://doi.org/10.1289/ehp.11898	38	261	1
naujokas (2013)	https://doi.org/10.1289/ehp.1205875	42	748	1
li (2010b)	https://doi.org/10.1371/journal.pgen.1000795	192	291	4
burd (2010)	https://doi.org/10.1371/journal.pgen.1001233	100	663	4
caulfield (2008)	https://doi.org/10.1371/journal.pmed.0050197	2	248	1
tan (2009)	https://doi.org/10.1371/journal.pone.0007689	164	331	5
kim (2010)	https://doi.org/10.1371/journal.pone.0009692	26	272	1
chen (2012a)	https://doi.org/10.1371/journal.pone.0031005	11	249	3
wang (2012)	https://doi.org/10.1371/journal.pone.0041561	146	469	6
geng (2016)	https://doi.org/10.1371/journal.pone.0151753	81	279	4
castro (2003)	https://doi.org/10.1373/49.8.1292	26	312	1
ji (2009)	https://doi.org/10.1373/clinchem.2009.125310	366	398	6
adachi (2010)	https://doi.org/10.1373/clinchem.2010.144121	311	301	6
mcdonald (2011)	https://doi.org/10.1373/clinchem.2010.157198	278	478	6
wu (2008)	https://doi.org/10.1523/jneurosci.4405-07.2008	21	339	1
van rooij (2014)	https://doi.org/10.15252/emmm.201100899	723	422	5
zhu (2006)	https://doi.org/10.1634/stemcells.2005-0186	5	299	3
aagaard-tillery (2008)	https://doi.org/10.1677/jme-08-0025	49	295	1
zhong (2011)	https://doi.org/10.1681/asn.2010111168	158	327	5
quach (2017)	https://doi.org/10.18632/aging.101168	95	320	1
lu (2019)	https://doi.org/10.18632/aging.101684	71	460	1
mueller (2020)	https://doi.org/10.18632/aging.103344	15	382	1
stenvinkel (2008)	https://doi.org/10.2215/cjn.03670807	39	434	1
kanasaki (2014)	https://doi.org/10.2337/db13-1029	57	255	5
nanditha (2016)	https://doi.org/10.2337/dc15-1536	50	262	1
cheng (2007)	https://doi.org/10.2353/ajpath.2007.061170	404	438	2
bennett (2018)	https://doi.org/10.3233/jad-179939	9	336	1
sheedy (2015)	https://doi.org/10.3389/fimmu.2015.00019	292	311	2
cottrell (2009)	https://doi.org/10.3389/neuro.08.019.2009	218	430	1
chi (2019)	https://doi.org/10.3390/cells8091015	102	385	4
condrat (2020)	https://doi.org/10.3390/cells9020276	647	325	6
genchi (2020)	https://doi.org/10.3390/ijerph17030679	10	280	1
de sousa (2019)	https://doi.org/10.3390/ijms20246249	105	283	1
haraszti (2016)	https://doi.org/10.3402/jev.v5.32570	32	364	3
allegra (2012)	https://doi.org/10.3892/ijo.2012.1647	542	254	6
gryder (2012)	https://doi.org/10.4155/fmc.12.3	15	277	1
azad (2008)	https://doi.org/10.4161/auto.5278	6	273	4
zhang (2011)	https://doi.org/10.4161/epi.6.5.15335	30	269	1
kumarswamy (2011)	https://doi.org/10.4161/rna.8.5.16154	363	424	2
sauvageau (2013)	https://doi.org/10.7554/elife.01749	153	513	4
ulaner (1998)		3	428	1
mauvais-jarvis (2020)		17	408	1
sandor (2002)		5	484	1

## Sheet: Authors
Authors	Total Link Strength	Avg. citations	Cluster
ashraf, m	64580	65.1212	4
baccarelli, aa	81546	52.5854	1
bai, x	93069	19.2895	1
bai, y	202894	61.9091	3
bauersachs, j	225485	128.132	3
bei, y	255678	37.4	4
bollati, v	48429	74.3	1
boon, ra	233763	70	3
cai, b	136572	36.2903	4
cai, j	152811	38.4615	1
cai, l	127473	52.4545	3
cai, w	69885	27.6667	4
cai, x	119906	17.9302	2
cai, y	115194	33.6316	1
cao, h	165742	19.8723	1
cao, j	105088	26.5745	2
cao, x	112929	17	2
cao, y	247017	14.1316	1
capogrossi, mc	298529	85.4054	3
chang, h	76840	32.2353	3
chen, a	83912	16.6364	1
chen, b	134650	24.8182	1
chen, c	702911	37.5817	3
chen, d	138662	25.2459	1
chen, f	158022	22	1
chen, g	279083	32.1279	4
chen, h	630156	22.3676	2
chen, j	1041170	30.4366	1
chen, k	139132	15.3438	1
chen, l	561941	28.2328	1
chen, m	286239	30.6759	1
chen, p	128169	38.7959	4
chen, q	319633	28.1849	1
chen, r	219970	22.9211	1
chen, s	458563	21.0308	1
chen, t	154783	24.1569	4
chen, w	429613	23.6757	1
chen, x	1095357	25.6276	2
chen, y	1205998	25.2732	2
chen, z	496557	19.0275	2
cheng, j	114716	22.9048	1
cheng, l	78980	10.5667	1
cheng, x	147391	34	1
cheng, y	282595	55.0417	3
cheng, z	157495	22.6047	4
condorelli, g	681266	89.2778	3
cui, j	86076	19.9697	2
cui, x	90857	12.625	2
cui, y	113901	20.2041	1
dai, y	122665	33.0417	4
das, s	346917	24.4861	3
de windt, lj	409886	55.7368	3
deng, j	83690	13.1515	1
deng, x	121552	16	1
deng, y	132373	15.4314	4
devaux, y	411834	50.7458	3
dimmeler, s	588772	113.878	3
ding, h	202585	49.5556	3
ding, j	126753	26.5833	3
ding, l	130376	18.6286	2
ding, x	128069	32.8095	3
ding, y	147344	17.7241	1
dong, s	176772	46.697	3
dong, x	121025	19.9474	1
dong, y	242197	25.1525	2
dong, z	88306	14.2683	1
du, j	180704	29.9577	4
du, w	167687	28.5	3
du, y	143894	24.2545	1
du, z	217092	30.32	3
el-osta, a	125077	66.1628	1
emanueli, c	360521	50.1837	4
fan, j	228087	19	3
fan, x	143741	19.5227	1
fan, y	172602	22.9333	3
fan, z	142209	26.8158	1
fang, m	60338	27.2581	1
fang, x	93142	37.5882	2
fang, y	157039	31.1316	2
feng, j	189377	27.2807	2
feng, x	101463	26.8	2
feng, y	210450	21.9706	2
fernandez-hernando, c	331032	84.2444	3
fiedler, j	251071	123.529	3
fu, x	154382	108.75	2
fu, y	147107	20.8621	2
gaetano, c	160059	38.7568	3
gao, c	131248	36.3778	4
gao, e	93654	70.4286	4
gao, f	193207	28.6562	4
gao, h	121979	14.8222	4
gao, j	270704	33.5758	2
gao, l	234964	26.8989	1
gao, s	160320	20.5094	4
gao, w	129957	34.3947	3
gao, x	278845	36.6264	3
gao, y	382066	18.0784	1
ge, j	256738	22.6087	4
gong, y	144805	41.5106	1
gu, h	116155	39.4194	4
gu, j	114477	18.9592	2
gu, x	93821	14.9706	2
gu, y	149078	48.6042	4
guo, c	85589	23.75	2
guo, h	109435	13.0167	1
guo, j	372481	21.823	6
guo, l	88789	23.7632	4
guo, s	112295	29.5	1
guo, w	160939	28.2222	1
guo, x	385078	19.7881	3
guo, y	350673	17.4394	1
guo, z	186799	16.5577	1
gupta, s	186935	37.5152	3
han, b	104063	24.129	2
han, j	160605	24.1667	2
han, l	129761	17.8085	1
han, x	190767	21.4677	1
han, y	216196	22.6364	1
han, z	169836	22.1373	4
he, f	100188	27.8	1
he, h	133078	17.5476	3
he, j	216694	29.75	1
he, l	112945	14.8958	1
he, m	112672	44.4048	3
he, q	90618	17.6571	2
he, s	87351	21.9211	2
he, w	83096	21.2903	2
he, x	284268	19.6667	2
he, y	369467	15.6724	1
heymans, s	372783	96.6585	3
hou, j	125857	17.6923	2
hou, l	136780	37.0741	1
hou, y	139015	27.2571	3
hu, c	69778	14.525	1
hu, h	212856	21.9722	1
hu, j	376758	22.1078	1
hu, l	125789	11.2188	2
hu, q	70364	22.7143	1
hu, s	250903	43.4118	4
hu, w	75319	17.1395	2
hu, x	453761	26.5368	4
hu, y	385893	22.8613	1
hu, z	99386	40.2	3
huang, c	237912	22.8936	4
huang, f	104262	26.7333	1
huang, g	145285	20.9412	1
huang, h	258964	26.5054	1
huang, j	335011	17.7059	2
huang, k	117161	30.8462	4
huang, l	218147	24.2152	1
huang, p	115977	15.2	4
huang, q	153646	15.8364	2
huang, r	99767	30.6765	4
huang, s	257665	24.8889	1
huang, w	303972	31.8571	4
huang, x	322701	20.541	1
huang, y	596540	23.7235	2
huang, z	148876	23.5152	2
hwang, kc	104292	22.8	4
ji, y	97263	16.9211	1
jiang, d	71653	13.4839	2
jiang, h	254123	17.0745	1
jiang, j	202942	22.3944	2
jiang, l	168034	24.8387	4
jiang, m	66971	17.1613	2
jiang, s	179758	29.3051	2
jiang, w	133568	15.4783	4
jiang, x	279398	17.8454	2
jiang, y	308290	21.8056	2
jiang, z	161646	19.1905	2
jin, h	115660	30.2564	3
jin, l	139580	14.8936	4
jin, x	116962	20.3902	1
jin, y	120502	19.6154	2
jin, z	92709	35.4186	1
katus, ha	158956	42.0968	3
kim, j	133128	36.8689	4
kim, sh	43460	28.4375	4
kim, sw	45310	23.7097	4
kishore, r	146399	67.5	4
kong, x	136641	30.027	1
kumar, a	99369	39.2258	1
kumar, s	162349	45.5349	3
landmesser, u	174116	67.5	3
lee, h	44870	28.2222	4
lee, j	105048	23.7895	4
lee, s	122181	19.8333	4
levy, d	106833	37.8605	1
li, b	442846	35.2366	2
li, c	776446	20.8963	2
li, d	521985	19.0121	2
li, f	376448	23.0082	2
li, g	531793	17.9879	1
li, h	1105009	25.8093	1
li, j	1534123	23.2655	1
li, k	114051	23.4151	1
li, l	926570	19.1403	1
li, m	778402	19.6878	2
li, n	376184	34.7212	3
li, p	665495	25.623	2
li, pf	279930	131.594	3
li, q	713550	31.8762	4
li, r	203053	21.5889	1
li, s	724195	23.2857	1
li, t	392764	16.194	2
li, w	542684	22.6227	1
li, x	1819337	23.3363	4
li, y	2230317	25.6526	1
li, z	815949	25.8647	1
liang, c	86782	19.9	4
liang, h	219019	33.1429	3
liang, j	162635	22.537	4
liang, m	140932	43.6286	3
liang, s	104517	13.0217	1
liang, x	111972	26.2174	1
liang, y	191883	22	4
liang, z	103439	43.5	3
liao, y	188377	31.3409	4
lin, h	220380	51.6479	3
lin, j	153481	16.2727	1
lin, l	184448	22.3111	1
lin, q	87060	20.7	2
lin, s	98729	14.6977	1
lin, x	288789	21.2581	1
lin, y	177988	40.8358	1
lin, z	117651	30	1
liu, b	532351	23.6357	2
liu, c	645410	24.3938	1
liu, d	296013	25.0294	4
liu, f	323699	32.2991	2
liu, g	264119	23.9036	2
liu, h	548837	23.6393	1
liu, j	1217178	23.1275	2
liu, k	188792	17.5517	2
liu, l	737912	22.7695	1
liu, m	293203	20.1818	1
liu, n	311752	74.5968	3
liu, p	236564	26.5926	2
liu, q	348742	15.5441	1
liu, r	110649	23.8182	1
liu, s	591479	25.1053	1
liu, t	290480	18.4318	3
liu, w	339583	19.1527	4
liu, x	1036040	28.0591	1
liu, y	1676327	23.1348	1
liu, z	688484	22.7695	4
long, x	118671	38.7667	4
lu, c	159310	26.6889	2
lu, h	96837	38.1389	3
lu, j	214557	25.029	1
lu, l	114310	17.14	1
lu, q	116775	39.0816	2
lu, s	110232	18.9355	1
lu, x	177834	21.4308	1
lu, y	825245	46.1585	3
lu, z	118965	26.8974	1
luo, h	135274	24.05	1
luo, j	167369	16.0725	1
luo, x	369569	69.7333	3
luo, y	194091	14.3506	1
lv, y	123063	14.8333	2
ma, c	142945	17.0667	1
ma, d	107605	20.9394	1
ma, g	82955	21.4	4
ma, h	112524	30.1739	4
ma, j	336870	19.5625	1
ma, l	220322	15.2812	2
ma, q	125808	53.6098	4
ma, w	185581	18.2143	4
ma, x	355215	21.7955	1
ma, y	238922	21.3297	1
ma, z	95423	19.5349	2
martelli, f	429924	71.0408	3
mayr, m	332662	92.1087	3
meder, b	145801	36.1333	3
meng, x	176387	18.9655	2
napoli, c	118496	23.3846	1
olson, en	525639	367.148	3
ono, k	212123	59.1	3
ordovas, jm	53743	40.5556	1
pan, h	58338	16.2258	1
pan, j	131442	20.1778	2
pan, x	155051	19.7692	4
pan, y	145905	32.2759	2
pan, z	296236	57.5091	3
paneni, f	120802	49	1
park, s	33380	30.8333	4
peng, c	63803	18.5882	1
peng, h	50026	14.8667	1
peng, j	218223	22.1207	3
peng, x	76089	30.4848	2
peng, y	133093	15.8667	3
pinto, ym	300279	125.833	3
pompilio, g	174740	55.5	3
qi, x	132181	153.459	3
qi, y	90828	22.5405	1
qian, j	159981	27.1053	3
qian, l	263753	32.8246	4
qin, g	109991	64.4375	4
qin, x	116805	21.439	4
qin, y	179058	21.6667	1
qiu, y	95078	17.5588	4
ren, j	168618	41.0968	3
ren, l	76954	18.2121	1
schwartz, j	62655	88.5	1
shan, h	272609	78.9535	3
shao, y	107660	17.5758	2
shen, h	79836	19.5526	2
shen, j	116391	14.9423	1
shen, l	99795	15.0286	2
shen, x	87925	30.1026	1
shen, y	234828	14.1294	1
shen, z	129646	26.5116	4
shi, h	203619	20.5217	1
shi, j	253342	23.9286	1
shi, l	167368	23.1633	3
shi, x	95059	15.8269	1
shi, y	277232	23.1474	1
shyu, kg	86496	19.275	3
sluijter, jpg	362198	53.3636	3
song, c	119904	24.8065	1
song, h	66169	17.6176	4
song, j	159254	19.9167	1
song, l	141464	30.9556	2
song, x	177247	18.6557	4
song, y	318664	29.3953	3
srivastava, d	233360	191.098	3
su, q	88219	17.8095	2
su, y	81110	11.1429	4
sun, b	72598	20.5161	1
sun, c	187920	60.4	3
sun, d	101554	23.9565	1
sun, g	94016	12.871	1
sun, h	356483	17.7632	1
sun, j	300574	18.2773	2
sun, l	406211	28.7903	2
sun, m	121785	15.2449	1
sun, q	190566	35	3
sun, s	119054	10.0889	1
sun, t	186694	66.5714	3
sun, w	151437	14.5	2
sun, x	368888	29.6984	3
sun, y	600302	20.4928	2
sun, z	170726	17.0676	1
taheri, m	47130	7.5667	2
tan, y	133578	25.4167	2
tang, h	73245	19.3684	4
tang, j	114314	18.2857	4
tang, l	138765	18.8571	2
tang, x	132655	17.2391	2
tang, y	444404	28.8467	2
tang, z	68611	18.9333	2
tao, h	75297	20.6857	1
tao, l	145446	26.5682	4
thum, t	1537927	82.1429	3
tian, j	243762	20.8022	1
tian, x	155222	28.5111	4
tian, y	183927	27.7692	2
tousoulis, d	374465	16.2727	3
tyagi, sc	122123	29.1818	3
van rooij, e	395743	262.205	3
wang, b	396110	23.9857	4
wang, bw	81222	18.8684	3
wang, c	772240	18.8813	1
wang, d	426591	25.8219	1
wang, dw	297659	37.4783	3
wang, dz	534873	72.9796	3
wang, f	630350	21.9943	3
wang, g	337318	28.115	2
wang, h	1204909	23.8741	4
wang, j	2063121	25.0454	2
wang, k	739125	55.3022	3
wang, l	1416985	22.882	2
wang, m	414703	24.7891	2
wang, n	303165	43.5417	3
wang, p	269859	23.8586	1
wang, q	776959	21.0909	2
wang, r	352270	30.5727	4
wang, s	903457	23.5419	2
wang, t	444017	23.669	2
wang, w	571497	23.6493	2
wang, x	1642305	26.198	4
wang, y	2693164	24.978	2
wang, z	1420388	35.706	3
weber, c	219132	54.6452	3
wei, j	190147	15.24	3
wei, l	123808	20.8	1
wei, x	94204	19.4872	1
wei, y	266214	22.8108	1
wu, b	127184	30.0256	1
wu, c	191816	25.7069	4
wu, d	183553	26.5439	2
wu, f	145668	32.1957	1
wu, g	175633	47.6087	1
wu, h	350668	18.0738	2
wu, j	534604	24.086	1
wu, jc	175548	56.3696	4
wu, l	164291	25.7193	1
wu, m	143187	18.2093	2
wu, n	146831	20.4857	2
wu, q	228105	17.8506	1
wu, r	105845	18.6129	4
wu, s	193193	14.0694	1
wu, t	120057	18.1667	1
wu, w	170026	20.9296	2
wu, x	422970	22.0131	1
wu, y	519382	37.2637	1
wu, z	278207	24.141	2
xia, y	133550	24.1702	4
xiang, y	119381	24.8158	2
xiao, c	86712	34.0294	4
xiao, d	103054	29.2778	5
xiao, j	722771	50.3588	3
xiao, l	104426	34.9091	3
xiao, x	131420	51.3902	3
xiao, y	176531	24.4194	1
xie, h	64474	26.2903	1
xie, j	135732	27.5581	4
xie, l	112558	25	1
xie, w	59620	16.625	1
xie, x	104132	20.3696	1
xie, y	265571	20.7381	4
xie, z	81563	35.4167	1
xiong, x	157020	21.2895	2
xiong, y	74001	36.0645	4
xu, b	174900	37.0909	4
xu, c	372690	45.72	3
xu, d	167186	16.62	2
xu, f	86231	11.275	1
xu, g	151697	14.5789	1
xu, h	360105	21.536	1
xu, j	633257	23.1117	2
xu, l	304997	21.4128	1
xu, m	198287	27.3978	4
xu, q	185100	22.8143	1
xu, r	116165	30.1212	2
xu, s	220128	29.3902	2
xu, t	181127	26.3585	2
xu, w	212778	31.1912	2
xu, x	375756	24.1644	1
xu, y	638191	19.6708	1
xu, z	275132	21.5607	1
xue, y	121223	16.4211	1
yan, c	66726	21.2333	1
yan, h	153252	19.2895	3
yan, j	154372	18.0952	1
yan, l	123872	27.6279	1
yan, w	79860	36.5484	4
yan, x	123868	21.8478	1
yan, y	214462	18.8592	2
yang, b	680868	57.7937	3
yang, c	332898	18.0459	1
yang, d	252302	22.5	4
yang, f	234074	27.3067	2
yang, g	174482	29.4091	1
yang, h	294855	18.6033	1
yang, j	852694	38.4022	4
yang, k	115165	20.7895	4
yang, l	531346	23.3176	4
yang, m	198946	14.321	1
yang, p	160180	15.5	1
yang, q	181912	26.5875	2
yang, r	98465	34.3784	1
yang, s	236126	23.8242	2
yang, t	214127	23.7755	3
yang, w	226536	21.4762	2
yang, x	709938	24.6239	3
yang, y	963425	24.4232	1
yang, z	290186	26.6273	1
yao, j	154901	31.9756	4
yao, y	151100	19.7736	4
ye, j	118256	23.0556	2
ye, y	149738	31.3171	3
yin, j	76403	15.4516	2
yin, l	131776	16.587	2
yin, x	124402	38.0811	3
yin, y	113238	21.0682	2
yin, z	191881	28.3333	3
yu, b	243837	29.3182	1
yu, c	151380	17.3111	1
yu, h	338482	18.6577	4
yu, j	277435	26.1556	1
yu, l	235929	31.9787	1
yu, m	110257	17.102	2
yu, q	103733	18.45	4
yu, s	149951	31.6087	1
yu, t	200201	34.7895	2
yu, w	74188	41.1316	1
yu, x	223915	28.1277	4
yu, y	326845	23.1197	4
yu, z	197267	16.2241	2
yuan, h	79061	13.625	1
yuan, j	131502	31.7073	2
yuan, l	136487	19.2826	1
yuan, w	116744	26.1471	3
yuan, x	91725	19.1622	4
yuan, y	260660	31.0923	4
yuan, z	97579	18.4054	1
zeiher, am	208485	140.571	3
zeng, y	87050	27.8387	2
zeng, z	109565	15.7838	1
zhang, b	329937	25.1908	1
zhang, c	916492	36.4291	3
zhang, d	305671	17.8534	1
zhang, f	356825	21.2727	4
zhang, g	323546	18.8505	3
zhang, h	972852	21.8567	1
zhang, j	1613319	21.424	2
zhang, k	131229	26.7541	1
zhang, l	1733036	25.3803	4
zhang, m	670096	32.9837	1
zhang, n	99860	19.1875	4
zhang, p	221553	24.679	1
zhang, q	592288	18.7897	2
zhang, r	335226	26.9391	3
zhang, s	654176	22.082	2
zhang, t	293792	24.0973	1
zhang, w	547896	23.1106	1
zhang, x	1467597	24.4304	1
zhang, y	2685414	25.9932	3
zhang, z	741735	24.6382	2
zhao, b	85168	46.5	2
zhao, c	206850	17.5577	3
zhao, d	163248	21.5	3
zhao, g	139918	24.4878	2
zhao, h	248376	16.99	1
zhao, j	400914	22.3007	4
zhao, l	263584	18.7027	4
zhao, m	182334	21.0141	2
zhao, p	112599	16.925	2
zhao, q	238256	16.3544	1
zhao, r	118741	21.3	4
zhao, s	122938	14.6607	1
zhao, w	312842	16.6344	1
zhao, x	385414	21.3955	3
zhao, y	891720	30.0598	2
zhao, z	276367	20.5217	1
zheng, c	65699	13.875	1
zheng, d	137168	34.175	2
zheng, h	165095	25.4681	2
zheng, j	151033	28.2833	1
zheng, l	139396	29.2889	2
zheng, s	141266	18.0263	2
zheng, x	204402	25.2667	2
zheng, y	348435	21.4068	1
zheng, z	130113	21.3415	3
zhong, j	130592	25.1556	1
zhong, y	114896	26.9118	2
zhong, z	152317	22.5	2
zhou, b	169725	47.5192	1
zhou, c	155678	21.3095	3
zhou, h	286287	24.2476	2
zhou, j	415875	22.25	4
zhou, l	285328	23.9759	2
zhou, m	149861	22.625	2
zhou, q	349982	21.25	2
zhou, s	179282	34.7818	1
zhou, t	99242	21.4211	2
zhou, x	396801	24.4218	1
zhou, y	792435	20.7623	4
zhou, z	170570	19.7639	4
zhu, c	136029	19.1591	3
zhu, d	100824	25	4
zhu, h	393254	29.8689	3
zhu, j	430456	26.5333	1
zhu, l	276440	12.91	2
zhu, m	82834	19.475	1
zhu, p	91106	32.0333	4
zhu, q	59580	11.5161	1
zhu, s	170946	21.5	3
zhu, w	357207	28.3176	4
zhu, x	263153	20.6075	1
zhu, y	392867	25.3841	2
zhu, z	100864	15.0811	2
zou, l	101528	22.9722	1
zou, y	142450	24	3
